# Supplementary material for: Hierarchical interactions between nucleolar and heterochromatin condensates are mediated by a dual-affinity protein
Source: Nat Cell Biol. 2025 Nov 24;27(12):2102–15. doi: 10.1038/s41556-025-01806-7 (PMC12717012; doi:10.1038/s41556-025-01806-7)
Supplement: Supplementary file 12 — Statistical source data. [file 41556_2025_1806_MOESM12_ESM.xlsx]

## Sheet: Fig 1c
CYCLE 14	CYCLE 15	CYCLE 16-Early	CYCLE 16-Late	CYCLE 17
0.100482	0.0284698	0.370656	0.228261	0.700629
0.0645363	0.0447174	0.189158	0.459562	0.36
0.0885193	0.143109	0.205546	0.146186	0.289183
0.149855	0.047153	0.17694	0.218543	0.52621
0.202083	0.320153	0.121901	0.301383	0.643192
0.235751	0.153805	0.211687	0.759868	0.652614
0.0222563	0.143876	0.0673077	0.349057	0.677083
0.0301348	0.0323774	0.119946	0.0954033	0.196487
0.101927	0.0241102	0.0309381	0.256137	0.10241
0.078964	0.195387	0.175975	0.238298	0.140046
0.276154	0.237808	0.0545455	0.268367	0.119625
0	0	0.277027	0.157063	0.147837
0.224465	0.0253293	0.224432	0.750266	0.555
0.101389	0.0682376	0.17607	0.388708	0.281768
0.12069	0.116044	0.244621	0.308133	0.249284
0.0553097	0.122706	0.377246	0.146453	0.365639
0.0958585	0.307018	0.0684647	0.191429	0.213004
0.0941456	0.150817	0.00857143	0.261765	0.35213
0	0.0552585	0.0431373	0.410138	0.428977
0.125978	0.00230592	0.209224	0.219355	0.512897
0.160693	0.169922	0.037234	0.346723	0.162105
0.0865309	0.00795756	0.028481	0.00251256	0.225744
0	0.00627451	0.103368	0.175459	0.204357
0.111164	0.0590278	0	0.145985	0.473267
0.0714286	0.136264	0.213429	0.279094	0.5563
0.0534247	0.0819222	0.107895	0.590618	0.745583
0.0660888	0	0.147002	0.110224	0.254432
0.0740905	0.00144023	0.420323	0.104517	0.673768
0.111864	0.0123023	0	0.292879	0.131004
0.108125	0.0176211	0.0561441	0.202222	0.686416
0.148075	0.00326797	0.0136674	0.172581	0.790123
0.156593	0.14058	0.208	0.07625	0.238806
0.0854444	0.0597015	0.136364	0.0705996	0.298677
0.162047	0.00364964	0	0.146739	0.221374
0.0320974	0.00818182	0.0822999	0.0193662	0.190217
0.0827642	0.0100536	0.0965293	0.297583	0.0182232
0.173105	0.00912997	0.0969388	0.410042	0.0379464
0.0842381	0	0.0655172	0	0.0445135
0.2568	0.0248963	0	0.213333	0.0525292
0.151404	0.0201131	0.0820106	0.377342	0.054717
0.137778	0.0398432	0.156593	0.133	0.0560345
0.138427	0.0186335	0.161316	0.137606	0.0627615
0.0868006	0	0.13141	0.0104895	0.0840999
0.199503	0.0224787	0.0823529	0.288546	0.0966184
0.0720257	0.0106895	0.0167464	0.235521	0.1
0.132624	0.0396324	0.13985	0	0.107997
0.266304	0.00625869	0	0.210084	0.112974
0.099889	0.0223793	0.114695	0.0264201	0.12368
0.0630551	0.0930646	0.134615	0.276527	0.128767
0.174364	0.0483631	0.246212	0.249694	0.142276
0.0791335	0	0.00917431	0.236961	0.162353
0.11389	0	0.0319149	0.292582	0.164815
0.0612076	0.00111483	0	0.212254	0.17446
0.0707252	0.00148221	0.0479134	0.464088	0.175752
0.0811007	0.0224593	0.0932836	0.0652174	0.177483
0.0774379	0.00190476	0.0222772	0.473829	0.180832
0.180467	0.0175439	0.0776596	0.115499	0.181707
0.075227	0.000803859	0.347207	0.664336	0.199616
0.0761834	0.0152311	0.166836	0.081914	0.199793
0.145045	0.00234009	0.319043	0.292627	0.20202
0.0829858	0	0.0458716	0.471086	0.205514
0.0781832	0	0.100806	0.130119	0.215726
0.0892571	0.00172563	0.152152	0.427341	0.223278
0.0741181	0.0254574	0.231884	0.141388	0.223438
0.0803571	0.00695652	0.252282	0.232673	0.228013
0.0669091	0.186687	0.00641026	0.107084	0.229798
0.0476684	0.155941	0.0851064	0.101852	0.238532
0.0882625	0.21264	0.12404	0.629808	0.241461
0.115385	0.31246	0.0898749	0.221053	0.247706
0.08278	0.139505	0.152893	0.238512	0.251981
0.101604	0.150657	0.364096	0.435006	0.253759
0.138596	0.16625	0.126389	0.327458	0.254902
0.152324	0.183725	0.320423	0.19914	0.259542
0.181024	0.199077	0.219909	0.0469667	0.2625
0.139839	0.211473	0.165615	0.165251	0.265823
0.0835821	0.0625	0.0810256	0.340764	0.269841
0.0256822	0.3	0.0770142	0.295154	0.272945
0.179196	0.262707	0.0736579	0.20122	0.275253
0.0802589	0.0775862	0.193452	0.298204	0.282318
0.147723	0.323732	0.145743	0.269956	0.286184
0.0998145	0.173041	0.0783476	0.277487	0.286765
0.101231	0.0692951	0.126603	0.234014	0.289384
0.0888536	0.181452	0.113636	0.16411	0.293873
0.0875048	0.342549	0.0698182	0.132812	0.30036
0.0864064	0.103518	0.031348	0.0733333	0.300738
0.0475594	0.0250096	0.0283822	0.077886	0.305085
0.0887718	0.206625	0.167939	0.206107	0.320163
0.119226	0.236198	0.215426	0.149695	0.326786
0.0695652	0.00934579	0.0293863	0.032316	0.332192
0.0912361	0.187372	0.136015	0.0915916	0.358333
0.0875156	0.00184843	0.243496	0.0466019	0.365044
0.0409782	0.0393741	0.064095	0.0514706	0.366584
0.116625	0.104743	0.0522293	0.226987	0.368363
0.147793	0.058924	0.0984743	0.23777	0.378422
0.0778072	0.215633	0.0881643	0.0427136	0.38041
0.0264201	0.175373	0.0671642	0.0631068	0.383929
0.0144092	0.127988	0.316038	0.364072	0.395659
0.107055	0.187419	0.22963	0.0808729	0.401538
0.0302326	0.125974	0.173243	0.0154739	0.402218
0.110869	0.104651	0.0284143	0.059375	0.420824
0.0793083	0.126486	0.229807	0.107741	0.427523
0.0513983	0.0848991	0.0841014	0.0950324	0.430657
0.112083	0.0435294	0.0782313	0.335	0.469121
0.067509	0.0173797	0.145134	0.0763791	0.469265
0.0409556	0.0259965	0.111111	0.191877	0.471154
0.0466216	0.0509944	0.00297398	0.0899844	0.511318
0.0604703	0.0362264	0.0948783	0.462874	0.523684
0.0540806	0.0508923	0.323574	0.219298	0.527828
0.0355114	0.0176991	0.176122	0.397556	0.53493
0.0411348	0.00785752	0.196324	0.0310078	0.570611
0.0802348	0.0493984	0.27383	0.184988	0.627151
0.014	0.093593	0.0306363	0.301937	0.638258
0.0694651	0.102252	0.0500894	0.229489	0.721591
0.138967	0.191395	0.0402542	0.471642	0.284182
0.10231	0.324935	0.0327586	0.306306	0.512775
0.0221551	0.133593	0.0772647	0.302385	0.465649
0.121519	0.409574	0.244635	0.195997	0.210657
0.0895687	0.262004	0.0856833	0.253002	0.278291
0.104362	0.110802	0.0842175	0.000809061	0.223512
0.0848287	0.10046	0.216819	0.328711	0.1866
0.0499781	0.201559	0.0912548	0.101896	0.362473
0.0234694	0.237677	0.0482546	0.226484	0.291163
0.0495392	0.236798	0.0775946	0.516076	0.501905
0.0362802	0.241311	0.0885358	0.00375234	0.302619
0.0664028	0.15174	0.295004	0.492188	0.0591133
0.0505187	0.245838	0.244806	0.0858491	0.149452
0.0734793	0.14218	0.0487106	0.172633	0.349456
0.0170543	0.144432	0.257543	0.040201	0.345116
0.0976598	0.0546816	0.116395	0.204831	0.145299
0.0144525	0.211132	0.179596	0.0434783	0.272422
0.112602	0.187311	0.117034	0.132634	0.224474
0.103531	0.0739827	0.19428	0.0625575	0.151515
0.140378	0.202592	0.0895118	0.281463	0.234432
0.0627047	0.214116	0.00482625	0.158828	0.128617
0.216276	0.0734633	0.000893655	0.163285	0.267035
0.00890869	0.213762	0.0652045	0.181818	0.315308
0.0135249	0.136524	0.182058	0.171128	0.174564
0.110073	0.216469	0.0044164	0.0618102	0.0606372
0.420753	0.178571	0.0715144	0.0291568	0.141359
0.1119	0.00213106	0.0425532	0.150893	0.0490716
0.26961	0.33366	0.207934	0.237925	0.451002
0.108169	0.201964	0.117988	0.152318	0.0454087
0.167986	0.101871	0.391892	0.0802239	0.176282
0.297619	0.53169	0.30687	0.0595611
0.0908665	0.700143	0.36648	0.0554745
0.0963235	0.243243	0.14637	0.0136986
0.124694	0.230769	0.288095	0.13125
0.0953582	0.0921305	0.321468	0.0316114
0.250463	0.00724638	0.0407911	0.123729
0.169597	0.214171	0.219298	0.41791
0.0316256	0.0517529	0.132426	0.0753656
0.103655	0.0462963	0.253133	0.315207
0.105199	0.380435	0.145729	0.376176
0.146354	0.181908	0.3125	0.413462
0.208803	0.00101215	0.155028	0.0022805
0.0944536	0.186377	0.206173	0.347826
0.0243572	0.140167	0.395833	0.31422
0.183929	0.366477	0.173077	0.420715
0.220384	0.010352	0.0403226	0.488345
0.142709	0.0617978	0.325758	0.691729
0.116224	0.0891659	0.33801	0.454301
0.032294	0.0510725	0.0616216	0.0119595
	0.144309	0.343596	0.101499
	0.0435223	0.368056	0.278986
	0.0833333	0.0910543	0.348387
	0.231278	0.228805	0.40527
	0.0110672	0.222922	0.276903
	0.0984615	0.276549	0.0011274
	0.0625686	0.147385	0.522184
	0.0766284	0.283784	0.279528
	0.0149095	0.00081367	0.0302703
	0.04	0.195588	0.137019
	0.0558704	0.103352	0.273596
	0.233871	0.103041	0.312671
	0.0270856		0.137725
	0		0.0245726
	0.179487		0.356234
	0.046892		0.102628
	0.0382775		0.0348485
			0.176329
			0.00507614
			0.0393013
			0.170503
			0.326452
			0.0271739
			0.533333
			0.423377
			0.146186
			0.114183

## Sheet: Fig 1e
Early Embryo (Stage 8)	Late Embryo
1.698	0.282
1.169	0.394
1.195	0.642
1.447	0.177
1.156	0.212
0.856	0.211
1.099	0.27
0.826	0.146
0.903	0.135
0.956	0.184
1.213	0.206
1.064	0.194
1.349	0.248
1.262	0.158
1.417	0.306
2.105	0.83
2.256	0.35
0.958	0.328
0.829	0.466
1.117	0.332
1.4777	0.179
1.684	0.148
1.452	0.113
1.466	0.259
1.793	0.045
1.196	0.386
1.72	0.609
1.172	0.071
0.403	1.265
0.305	0.145
0.691	0.422
1.636	0.036
0.407	0.183
2.916	0.121
1.842	0.989
2.403	0.616
1.657	0.694
2.305	0.671
1.908	0.358
2.545	0.802
2.031	0.424
1.258	0.212
0.184	0.39
1.535	0.001
0.702	0.024
1.527	0.487
0.801	0.034
1.889	0.041
1.653	0.541
1.26	0.343
1.747	0.112
1.472	0.256
0.657	0.403
1.086	0.263
0.151	0.254
0.784	0.077
0.465	0.263
1.348	0.198
0.951	0.162
0.679	0.133
0.407	0.04
	0.398
