# Supplementary material for: Hierarchical interactions between nucleolar and heterochromatin condensates are mediated by a dual-affinity protein
Source: Nat Cell Biol. 2025 Nov 24;27(12):2102–15. doi: 10.1038/s41556-025-01806-7 (PMC12717012; doi:10.1038/s41556-025-01806-7)
Supplement: Supplementary file 13 — Statistical source data. [file 41556_2025_1806_MOESM13_ESM.xlsx]

## Sheet: Fig 2c
+rDNA	-rDNA
1.21134	1.34279
2.07472	1.14009
1.81949	1.23142
2.68256	1.16465
1.5564	1.62939
1.49948	1.5344
2.55811	1.6039
1.98577	1.17838
2.20436	1.55957
1.59913	1.0727
2.61439	1.24852
1.98009	1.14423
2.01345	1.31335
1.68166	1.77704
1.60013	1.43551
2.23586	1.06502
1.95434	1.37696
2.49071	1.18163
1.85987	1.54298
2.19128	1.58868
2.06767	1.65402
3.27679	1.14427
1.56345	1.3637
1.53846	1.51948
1.65806	1.17331
1.53488	1.4726
2.31967	1.23349
2.17949	1.80801
1.34146	1.37983
1.53763	1.44963
	1.18197
	1.02804
	1.48473
	1.56706
	1.7245
	1.279
	1.8962
	1.12083
	1.40191
	1.51985
	1.19524
	2.08115
	1.14719
	1.77282
	1.30046
	1.63054
	1.58613
	1.62471
	1.07352
	1.37841
	1.36699

## Sheet: Fig 2e
+rDNA	-rDNA
3.6865	1.4478
3.6481	1.19129
3.59131	0.950924
3.5901	0.875652
3.44548	0.80189
3.31953	0.748045
3.25515	0.58124
3.24144	0.568128
3.21943	0.560406
3.06837	0.560337
2.98086	0.550438
2.95367	0.509951
2.88266	0.490028
2.8273	0.475462
2.79565	0.42674
2.58221	0.372613
2.53741	0.364825
2.37699	0.336202
2.37127	0.283511
2.36911	0.281423
2.33271	0.269894
2.33091	0.255553
2.32099	0.215744
2.26972	0.212633
2.20143	0.177194
2.18057	0.167143
2.1743	0.163343
2.1206	0.158487
2.11554	0.106317
2.10414	0.0792437
2.01379	0.0708777
1.97709	0.0354389
1.97482	0.0354389
1.94432	0.0354389
1.87021	0.0354389
1.86536	0.0354389
1.85164	0.0354389
1.85082	0
1.84113	0
1.83904	1.87195
1.81624	1.42725
1.77363	1.41363
1.71356	1.29185
1.70547	1.23134
1.69625	1.13584
1.67971	1.0986
1.65502	1.0904
1.62594	1.07783
1.62439	1.04949
1.6188	1.00662
1.6133	0.973118
1.5839	0.961961
1.57674	0.828308
1.49681	0.76666
1.49054	0.736421
1.48927	0.735978
1.45097	0.722814
1.4465	0.688098
1.44633	0.658066
1.38936	0.646981
1.3569	0.63121
1.31172	0.630971
1.30403	0.60246
1.30307	0.5295
1.29582	0.519406
1.28853	0.511402
1.24518	0.492332
1.24238	0.470471
1.24036	0.460705
1.21543	0.432935
1.21248	0.42674
1.18808	0.369992
1.18442	0.361407
1.16978	0.354389
1.16248	0.354389
1.15518	0.350827
1.15488	0.349032
1.14559	0.283511
1.11393	0.283511
1.1026	0.206642
1.05367	0.198079
1.05081	0.177194
1.04953	0.158487
1.03199	0.157733
1.02773	0.157733
1.00678	0.150354
1.00635	0.136383
0.983427	0.0792437
0.956843	0.0501181
0.947579	0.0354389
0.903517	0.0354389
0.902119	0.0354389
0.894707	0
0.880276	0
0.877358	0
0.86158	0
0.857884	1.55895
0.857145	1.43045
0.848985	1.3762
0.844253	1.2127
0.812053	1.11471
0.783066	1.07783
0.736178	1.06976
0.718063	0.974656
0.714556	0.970691
0.673395	0.95363
0.673251	0.922354
0.661963	0.909734
0.65346	0.825234
0.647905	0.80189
0.603502	0.80037
0.589885	0.778042
0.567022	0.768745
0.560337	0.764399
0.507483	0.75693
0.507407	0.730591
0.496144	0.72327
0.493032	0.721287
0.488569	0.721287
0.488569	0.696263
0.48202	0.677568
0.435568	0.677058
0.427548	0.669826
0.42674	0.66352
0.413284	0.661094
0.404918	0.651535
0.40416	0.639842
0.388608	0.638883
0.37672	0.60246
0.37672	0.551924
0.370924	0.550438
0.364865	0.521476
0.343704	0.501181
0.332907	0.470851
0.315109	0.434389
0.249459	0.42674
0.248072	0.404065
0.239178	0.361407
0.212633	0.334329
0.178057	0.325274
0.177194	0.312082
0.141755	0.305986
0.106317	0.300709
0.106317	0.297019
0.0708777	0.285717
0.0708777	0.255553
0.0501181	0.248689
0	0.248072
0	0.224135
0	0.221489
1.62712	0.206828
1.59499	0.194304
1.48151	0.162637
1.38393	0.141755
1.31696	0.137533
1.31484	0.127777
1.31229	0.112409
1.2906	0.112067
1.24036	0.106317
1.23108	0.106317
1.20808	0.100236
1.1993	0.0708777
1.14575	0.0708777
1.05081	0.0354389
1.02955	0
0.986925	0
0.977624	0
0.957865
0.941634
0.935105
0.933581
0.930944
0.840115
0.822149
0.79025
0.715434
0.700038
0.697143
0.672405
0.659178
0.641039
0.637899
0.637899
0.633154
0.561431
0.547004
0.531583
0.511106
0.503757
0.496144
0.494304
0.492644
0.488569
0.473511
0.453839
0.438354
0.434389
0.432675
0.431132
0.431132
0.413284
0.398629
0.396218
0.396218
0.389827
0.380001
0.354389
0.336316
0.31943
0.31943
0.292236
0.250591
0.212633
0.212633
0.197509
0.159452
0.132889
0.127777
0.106676
0.100236
0.100236
0.0797259
0.0792437
0.0354389
3.7475
3.43634
3.33919
3.20199
3.15676
3.14244
3.08787
2.99368
2.8872
2.85154
2.68817
2.65672
2.65294
2.64924
2.6418
2.61321
2.60142
2.53286
2.50688
2.48456
2.44579
2.41789
2.37484
2.3721
2.34168
2.32962
2.32544
2.30008
2.18036
2.15571
2.15235
2.14267
2.13721
2.10353
2.04659
2.04183
2.02973
2.01938
1.99593
1.98584
1.95815
1.95667
1.93458
1.89544
1.85775
1.82226
1.80972
1.75925
1.72297
1.68941
1.68473
1.62316
1.61811
1.60946
1.60609
1.59911
1.57684
1.56844
1.5582
1.52005
1.48758
1.42825
1.39838
1.37232
1.36883
1.36269
1.36104
1.3553
1.35077
1.34668
1.33732
1.33185
1.27561
1.26369
1.25801
1.16948
1.15519
1.14615
1.14018
1.13599
1.11737
1.11227
1.10209
1.08305
1.07128
1.06811
1.06735
1.03863
1.03275
1.02832
1.02796
1.02283
1.01946
0.997967
0.997462
0.995601
0.986185
0.986095
0.974371
0.972166
0.968718
0.963732
0.962737
0.943626
0.889896
0.885965
0.877358
0.859422
0.831948
0.809683
0.800278
0.78046
0.78046
0.772326
0.744216
0.730591
0.727144
0.717635
0.709662
0.695581
0.694049
0.687408
0.677568
0.656395
0.648201
0.624211
0.620915
0.608745
0.606591
0.592155
0.567022
0.534172
0.533382
0.531583
0.519091
0.504365
0.498746
0.493606
0.493032
0.489196
0.475462
0.467553
0.462066
0.460705
0.45242
0.431132
0.404065
0.364825
0.345526
0.327199
0.327199
0.32673
0.32673
0.316975
0.304857
0.300709
0.294898
0.261009
0.238375
0.206642
0.204332
0.180703
0.162637
0.150609
0.146118
0.112067
0.106676
0.106317
0.106317
0.0354389
0.0354389
0
0
0
0
0
