# Supplementary material for: Hierarchical interactions between nucleolar and heterochromatin condensates are mediated by a dual-affinity protein
Source: Nat Cell Biol. 2025 Nov 24;27(12):2102–15. doi: 10.1038/s41556-025-01806-7 (PMC12717012; doi:10.1038/s41556-025-01806-7)
Supplement: Supplementary file 14 — Statistical source data. [file 41556_2025_1806_MOESM14_ESM.xlsx]

## Sheet: Fig 4d-f
Time	Normalized intensity				Time	Circularity				Time	Area
	Emb-1	Emb-2	Emb-3			Emb-1	Emb-2	Emb-3			Emb-1	Emb-2	Emb-3
0	1	1	1		0	0.697	0.681	0.484		0	2.046	1.846	1.978
1	0.960811	0.957934	1.02617		1	0.759	0.65	0.494		1	2.109	1.49	1.891
2	1.02368	0.891132	1.02567		2	0.795	0.643	0.569		2	2.169	1.607	2.145
3	1.07043	1.03466	1.00784		3	0.787	0.663	0.622		3	2.18	1.855	2.548
4	1.10383	1.05752	1.02882		4	0.796	0.538	0.577		4	2.108	2.332	2.659
5	1.13977	0.940435	1.07457		5	0.771	0.544	0.596		5	1.979	2.125	2.557
6	1.17641	1.04306	1.20741		6	0.808	0.64	0.596		6	2.023	2.09	2.29
7	1.17865	1.01254	1.05527		7	0.807	0.558	0.564		7	1.968	2.038	1.811
8	1.20697	0.940754	1.09769		8	0.764	0.655	0.607		8	1.985	1.8	2.273
9	1.26118	1.29709	1.11287		9	0.787	0.619	0.632		9	1.845	1.735	1.918
10	1.26613	1.11505	1.20461		10	0.783	0.615	0.627		10	1.763	1.728	2.184
11	1.41135	1.23277	1.30541		11	0.788	0.72	0.747		11	1.652	1.783	2.018
12	1.32709	1.21524	1.37049		12	0.791	0.679	0.639		12	1.711	1.651	2.383
13	1.29842	1.13048	1.30402		13	0.811	0.655	0.589		13	1.684	1.978	2.118
14	1.49714	1.66449	1.3439		14	0.802	0.584	0.624		14	1.485	1.683	2.417
15	1.4681	1.3035	1.3903		15	0.841	0.61	0.627		15	1.608	1.882	2.315
16	1.56602	1.29578	1.62912		16	0.837	0.582	0.67		16	1.467	1.69	2.413
17	1.5917	1.1528	1.4617		17	0.809	0.715	0.677		17	1.4	1.93	2.694
18	1.56511	1.38536	1.61621		18	0.85	0.677	0.706		18	1.455	2.155	2.278
19	1.53562	1.34439	1.55449		19	0.863	0.659	0.669		19	1.64	1.893	2.431
20	1.62115	1.50297	1.63618		20	0.848	0.713	0.769		20	1.525	1.772	1.863
21	1.64166	1.74431	1.54859		21	0.837	0.675	0.722		21	1.485	2.058	2.169
22	1.60545	1.44874	1.62528		22	0.857	0.725	0.711		22	1.583	1.902	2.306
23	1.38712	1.6336	1.66372		23	0.855	0.732	0.722		23	1.699	1.975	2.323
24	1.73702	1.66424	1.71812		24	0.849	0.734	0.738		24	1.433	1.783	1.979
25	1.81014	1.51314	1.96821		25	0.859	0.518	0.757		25	1.441	2.157	1.787
26	1.84743	1.72593	1.97947		26	0.831	0.752	0.791		26	1.458	1.95	1.804
27	1.6576	1.54303	2.15916		27	0.878	0.765	0.736		27	1.521	1.936	2.057
28	1.63606	1.62323	2.17446		28	0.886	0.791	0.762		28	1.596	1.826	1.679
29	1.80546	1.79424	2.03288		29	0.881	0.757	0.777		29	1.539	2.048	1.98
30	1.75503	1.92109	2.34905		30	0.87	0.798	0.756		30	1.493	1.945	2.211
31	1.946	1.77681	2.03012		31	0.891	0.779	0.792		31	1.323	1.969	2.007
32	1.72866	1.97596	2.52061		32	0.896	0.767	0.766		32	1.425	1.52	2.142
33	1.96161	1.86113	2.40337		33	0.9	0.771	0.783		33	1.337	1.869	2.061
34	1.86201	2.05199	2.64628		34	0.897	0.774	0.822		34	1.359	1.678	1.941
35	2.03006	2.01	2.40924		35	0.895	0.806	0.818		35	1.374	1.563	1.899
36	1.79367	2.11945	2.35353		36	0.903	0.778	0.826		36	1.514	1.726	1.942
37	1.79116	2.07936	2.7144		37	0.911	0.803	0.83		37	1.39	1.715	1.647
38	1.90087	1.98867	2.81589		38	0.918	0.752	0.778		38	1.435	1.811	1.925
39	1.92172	2.0288	2.5477		39	0.914	0.806	0.818		39	1.35	1.777	1.873
40	1.74783	2.02865	2.41747		40	0.925	0.771	0.714		40	1.336	1.136	2.052
41	1.7302	2.07084	2.82318		41	0.915	0.798	0.823		41	1.269	1.39	1.826
42	1.84166	2.44521	2.3587		42	0.917	0.828	0.808		42	1.293	1.323	1.948
43	1.95611	2.27228	2.32582		43	0.914	0.801	0.835		43	1.319	1.403	1.698
44	1.79215	2.21978	2.94687		44	0.917	0.81	0.808		44	1.357	1.351	1.779
45	1.89365	2.40072	2.82488		45	0.907	0.821	0.831		45	1.346	1.301	1.687
46	1.82576	2.53712	2.83909		46	0.927	0.834	0.835		46	1.336	1.556	1.789
47	1.88117	2.60947	2.67537		47	0.924	0.823	0.856		47	1.368	1.446	1.578
48	1.81374	2.62701	2.95797		48	0.923	0.841	0.812		48	1.154	1.329	1.849
49	1.64603	2.59034	2.52757		49	0.916	0.85	0.716		49	1.163	1.381	1.596
50	1.81933	2.51062	2.58155		50	0.925	0.824	0.707		50	1.37	1.268	1.583
51	1.72626	2.7058	3.17064		51	0.929	0.846	0.821		51	1.286	1.395	1.714
52	1.83321	2.86369	3.04662		52	0.913	0.87	0.82		52	1.211	1.234	1.449
53	1.80516	2.78493	3.00236		53	0.901	0.862	0.819		53	1.296	1.386	1.613
54	1.8828	2.70176	2.94704		54	0.935	0.869	0.817		54	1.212	1.368	1.355
55	1.95829	2.63736	2.66113		55	0.929	0.871	0.865		55	1.227	1.404	1.456
56	2.06052	2.56154	2.82532		56	0.926	0.846	0.857		56	1.236	1.313	1.368
57	1.80435	2.64592	2.98412		57	0.929	0.84	0.863		57	1.18	1.311	1.393
58	1.75052	2.75905	2.95908		58	0.934	0.863	0.806		58	1.239	1.08	1.395
59	1.84643	2.72638	2.57226		59	0.925	0.863	0.883		59	1.244	1.276	1.087
60	1.65144	2.77176	2.87277		60	0.934	0.897	0.881		60	1.131	1.329	1.063
61	1.88741	2.69169	3.02876		61	0.928	0.895	0.892		61	1.243	1.273	1.287
62	1.97575	2.6197	2.86104		62	0.932	0.883	0.61		62	1.286	1.289	1.489
63	1.89227	2.66405	2.76477		63	0.921	0.884	0.862		63	1.364	1.302	1.308
64	1.75655	2.53071	2.7453		64	0.941	0.875	0.862		64	1.249	1.122	1.421
65	1.84281	2.5372	2.84435		65	0.928	0.853	0.841		65	1.287	1.184	1.218
66	1.74379	2.52598	2.82121		66	0.926	0.918	0.899		66	1.302	1.284	1.214
67	1.62861	2.62785	2.96543		67	0.933	0.895	0.874		67	1.23	1.287	1.235
68	2.00761	2.61716	2.68516		68	0.925	0.882	0.9		68	1.277	1.214	1.279
69	1.91173	2.70753	2.53243		69	0.934	0.895	0.918		69	1.216	1.191	1.281
70	1.81851	2.49692	3.13396		70	0.935	0.909	0.9		70	1.145	1.134	1.329
71	1.8089	2.62161	2.67943		71	0.924	0.886	0.899		71	1.313	1.158	1.309
72	1.90596	2.62379	3.19921		72	0.935	0.872	0.918		72	1.266	1.213	1.256
73	1.84315	2.61558	2.60344		73	0.94	0.908	0.9		73	1.206	1.265	1.121
74	1.81072	2.57385	2.75128		74	0.925	0.931	0.915		74	1.234	1.161	1.174
75	1.73084	2.55214	2.76435		75	0.935	0.909	0.922		75	1.231	1.166	1.141
76	1.94507	2.54876	2.76327		76	0.941	0.935	0.895		76	1.239	1.165	1.303
77	1.92787	2.55575	2.72636		77	0.928	0.931	0.903		77	1.194	1.089	1.191
78	1.79273	2.59682	2.39533		78	0.941	0.938	0.879		78	1.144	1.185	1.162
79	1.91282	2.52502	2.69946		79	0.934	0.89	0.929		79	1.189	1.124	1.144
80	1.90408	2.48468	3.05613		80	0.93	0.935	0.934		80	1.164	1.075	1.095
81	1.69104	2.659	2.95605		81	0.936	0.919	0.912		81	1.116	1.147	1.086
82	1.92195	2.59485	2.70992		82	0.936	0.919	0.9		82	1.2	1.176	1.06
83	1.83772	2.66883	2.86999		83	0.916	0.91	0.92		83	1.121	1.084	1.124
84	1.75694	2.64009	2.96106		84	0.933	0.927	0.908		84	1.171	1.12	1.146
85	1.88712	2.60481	2.66261		85	0.936	0.925	0.939		85	1.186	1.08	1.147
86	1.76107	2.54904	3.08623		86	0.929	0.915	0.893		86	1.153	1.154	1.094
87	1.69243	2.56729	2.9076		87	0.943	0.928	0.93		87	1.123	1.041	1.092
88	1.84897	2.54872	2.66322		88	0.932	0.919	0.917		88	1.11	1.091	1.066
89	1.77422	2.57842	2.46056		89	0.921	0.94	0.92		89	1.145	1.106	1.122
90	1.70623	2.56291	3.19771		90	0.921	0.943	0.901		90	1.073	1.1	1.085
91	1.67124	2.56838	2.93055		91	0.931	0.929	0.921		91	1.098	1.061	1.109
92	1.93604	2.56494	3.27323		92	0.925	0.938	0.921		92	1.24	0.959	1.11
93	2.05009	2.58082	2.77873		93	0.92	0.92	0.91		93	1.228	1.086	1.047
94	1.75616	2.63362	2.52467		94	0.924	0.919	0.935		94	1.144	1.042	1.05
95	2.00694	2.5107	2.76374		95	0.936	0.936	0.878		95	1.273	0.975	1.016
96	2.01111	2.51515	2.38468		96	0.93	0.923	0.914		96	1.277	1.024	0.998
97	1.96187	2.60532	2.50006		97	0.922	0.906	0.899		97	1.205	1.025	1.074
98	2.00332	2.54996	2.9531		98	0.937	0.918	0.921		98	1.298	1.069	1.002
99	1.97256	2.52981	2.65254		99	0.898	0.925	0.924		99	1.212	1.058	1.005
100	2.05958	2.5029	3.23531		100	0.917	0.957	0.92		100	1.314	1.036	0.964
101	1.768	2.46665	2.41436		101	0.941	0.941	0.923		101	1.213	1.075	1.059
102	1.74542	2.39433	2.76769		102	0.92	0.938	0.915		102	1.242	1.082	1.075
103	2.08741	2.61667	2.39569		103	0.932	0.917	0.92		103	1.233	1.17	1.132
104	1.74977	2.49432	3.03505		104	0.94	0.899	0.93		104	1.162	1.119	0.998
105	2.08196	2.53887	2.55705		105	0.921	0.897	0.914		105	1.235	1.145	1.106
106	1.98801	2.52626	2.6576		106	0.931	0.926	0.909		106	1.205	1.116	1.108
107	2.04585	2.57462	2.71176		107	0.934	0.904	0.904		107	1.274	1.169	1.008
108	1.9277	2.42748	2.65109		108	0.943	0.945	0.929		108	1.217	1.134	1.042
109	1.96254	2.51825	2.20402		109	0.928	0.909	0.902		109	1.168	1.197	0.994
110	2.06446	2.60112	2.44134		110	0.925	0.935	0.926		110	1.307	1.062	1.022
111	2.04568	2.48447	2.74928		111	0.932	0.938	0.918		111	1.276	1.136	1.019
112	2.00935	2.55746	2.70338		112	0.924	0.945	0.908		112	1.304	1.066	1.048
