# Supplementary material for: Hierarchical interactions between nucleolar and heterochromatin condensates are mediated by a dual-affinity protein
Source: Nat Cell Biol. 2025 Nov 24;27(12):2102–15. doi: 10.1038/s41556-025-01806-7 (PMC12717012; doi:10.1038/s41556-025-01806-7)
Supplement: Supplementary file 15 — Statistical source data. [file 41556_2025_1806_MOESM15_ESM.xlsx]

## Sheet: Fig 5d
PitWT+ HP1aWT	PitWT+ HP1aI191E	PitPxVxL + HP1aWT
1.8054	0.723515	1.08146
1.60971	0.28521	0.82972
