# Supplementary material for: Hierarchical interactions between nucleolar and heterochromatin condensates are mediated by a dual-affinity protein
Source: Nat Cell Biol. 2025 Nov 24;27(12):2102–15. doi: 10.1038/s41556-025-01806-7 (PMC12717012; doi:10.1038/s41556-025-01806-7)
Supplement: Supplementary file 17 — Statistical source data. [file 41556_2025_1806_MOESM17_ESM.xlsx]

## Sheet: Fig 6b
Mock RNAi	Pit RNAi	Pit RNAi + PitWT	Pit RNAi + PitPxExL	Pit RNAi + PitDQVD
0.237	0.264	0.262	0.182	0.36
0.181	0.258	0.177	0.21	0.273
0.241	0.395	0.322	0.126	0.285
0.287	0.128	0.374	0.133	0.177
0.301	0.11	0.154	0.239	0.177
0.196	0.266	0.376	0.16	0.231
0.296	0.194	0.284	0.206	0.13
0.392	0.153	0.281	0.11	0.273
0.287	0.148	0.24	0.22	0.254
0.323	0.13	0.231	0.162	0.058
0.309	0.122	0.256	0.157	0.277
0.27	0.051	0.043	0.221	0.228
0.517	0.262	0.259	0.144	0.122
0.194	0.208	0.377	0.238	0.182
0.145	0.09	0.167	0.218	0.377
0.21	0.159	0.082	0.103	0.226
0.226	0.139	0.143	0.126	0.147
0.457	0.134	0.205	0.106	0.176
0.232	0.102	0.236	0.121	0.108
0.359	0.135	0.24	0.074	0.05
0.185	0.089	0.251	0.058	0.274
0.214	0.049	0.295	0.201	0.276
0.379	0.004	0.195	0.191	0.344
0.131	0.33	0.258	0.163	0.177
0.346	0.212	0.238	0.147	0.17
0.243	0.188	0.307	0.205	0.148
0.359	0.315	0.266	0.116	0.334
0.113	0.084	0.278	0.205	0.282
0.273	0.106	0.316	0.167	0.411
0.335	0.183	0.266	0.151	0.227
0.331	0.123	0.103	0.161	0.119
0.247	0.241	0.283	0.12	0.069
0.164	0.101	0.426	0.077	0.287
0.203	0.051	0.178	0.149	0.154
0.218	0.096	0.333	0.097	0.21
0.173	0.247	0.271	0.152	0.225
0.167	0.092	0.355	0.138	0.236
	0.094	0.379	0.106	0.126
	0.106	0.202	0.277	0.303
	0.136	0.136	0.233	0.207
	0.24	0.303	0.247	0.294
	0.211	0.243	0.161	0.218
	0.344	0.232	0.209	0.278
	0.249	0.24	0.221	0.376
	0.316	0.205	0.186	0.257
	0.296	0.264	0.085	0.362
	0.088	0.214	0.197	0.342
	0.22	0.33	0.069	0.277
	0.173	0.246	0.199	0.208
	0.121	0.3	0.06	0.372

## Sheet: Fig 6d
	PitWT		PitPxExL		PitDQVD
Length	Mean	SD	Mean	SD	Mean	SD
0	0.379896	0.100215	0.38338	0.0824232	0.367273	0.0737073
0.00200401	0.398483	0.0997879	0.399088	0.0833492	0.38865	0.0723744
0.00400802	0.417185	0.0998502	0.41493	0.0844461	0.410284	0.0712494
0.00601202	0.436	0.100364	0.430904	0.0856197	0.432175	0.07027
0.00801603	0.454929	0.1013	0.447011	0.0868128	0.454323	0.0693988
0.01002	0.473972	0.10264	0.463251	0.0880023	0.476729	0.0686262
0.012024	0.493128	0.104374	0.479623	0.089198	0.499391	0.0679723
0.0140281	0.512399	0.106504	0.496129	0.0904398	0.52231	0.067488
0.0160321	0.531783	0.109039	0.512768	0.0917969	0.545487	0.0672556
0.0180361	0.551273	0.111996	0.529539	0.0933638	0.568902	0.0673916
0.0200401	0.570748	0.115402	0.546289	0.0951839	0.592451	0.0680403
0.0220441	0.590041	0.119247	0.562783	0.0971725	0.616037	0.0693056
0.0240481	0.609121	0.123523	0.578852	0.0992546	0.639561	0.0712323
0.0260521	0.627913	0.128073	0.594405	0.101444	0.662941	0.0737786
0.0280561	0.646261	0.132798	0.609384	0.103711	0.686124	0.0768685
0.0300601	0.664154	0.137684	0.623774	0.106024	0.709033	0.0804336
0.0320641	0.681667	0.142683	0.637508	0.108335	0.731519	0.0843225
0.0340681	0.698842	0.147793	0.650539	0.110574	0.753541	0.0884642
0.0360721	0.715712	0.153007	0.662861	0.112786	0.77501	0.0927491
0.0380762	0.732296	0.158365	0.674561	0.114939	0.795829	0.0970512
0.0400802	0.748591	0.163877	0.685704	0.116998	0.81595	0.101383
0.0420842	0.764552	0.169518	0.696277	0.118991	0.83546	0.105838
0.0440882	0.780061	0.175125	0.706331	0.120945	0.854426	0.110468
0.0460922	0.795128	0.180608	0.715864	0.122935	0.872877	0.11526
0.0480962	0.80978	0.185904	0.724828	0.125053	0.890862	0.12009
0.0501002	0.824063	0.190978	0.733217	0.12734	0.908356	0.124848
0.0521042	0.837946	0.195867	0.741047	0.129751	0.925379	0.129562
0.0541082	0.851349	0.200546	0.748393	0.132217	0.941983	0.134266
0.0561122	0.864226	0.20501	0.755353	0.134752	0.958171	0.138937
0.0581162	0.876625	0.209281	0.761977	0.137332	0.97389	0.143529
0.0601202	0.888562	0.213349	0.76824	0.139913	0.989144	0.147982
0.0621242	0.900143	0.217048	0.774144	0.142505	1.0039	0.152278
0.0641283	0.911369	0.220345	0.779733	0.14511	1.01824	0.156438
0.0661323	0.922169	0.223297	0.784984	0.14771	1.03225	0.160485
0.0681363	0.932543	0.225944	0.789878	0.15031	1.04593	0.164412
0.0701403	0.942556	0.228335	0.794485	0.152877	1.05927	0.168201
0.0721443	0.952183	0.230573	0.79887	0.155261	1.07232	0.171725
0.0741483	0.961414	0.232763	0.803064	0.157382	1.08514	0.175021
0.0761523	0.970283	0.234968	0.807056	0.159216	1.09774	0.17816
0.0781563	0.97869	0.237104	0.810874	0.160772	1.11015	0.181144
0.0801603	0.986616	0.239134	0.814513	0.162081	1.12235	0.183964
0.0821643	0.994077	0.241028	0.817956	0.163253	1.13432	0.18668
0.0841683	1.00113	0.242748	0.821308	0.164344	1.14601	0.189355
0.0861723	1.00781	0.244274	0.82465	0.165313	1.15733	0.192083
0.0881764	1.01412	0.245632	0.827977	0.166132	1.16822	0.194924
0.0901804	1.02009	0.246871	0.831289	0.166829	1.17871	0.197903
0.0921844	1.02576	0.248138	0.834615	0.167459	1.18878	0.200989
0.0941884	1.0311	0.249446	0.838032	0.168064	1.19839	0.204153
0.0961924	1.03605	0.25068	0.84162	0.168687	1.20755	0.207403
0.0981964	1.04063	0.251794	0.845358	0.169417	1.21623	0.210802
0.1002	1.04482	0.252815	0.849293	0.170279	1.22443	0.214383
0.102204	1.04864	0.253769	0.85347	0.171279	1.23205	0.218121
0.104208	1.05208	0.254679	0.85795	0.172379	1.23908	0.222
0.106212	1.0552	0.255606	0.862698	0.173558	1.24547	0.225978
0.108216	1.05802	0.256424	0.867764	0.174828	1.25124	0.230023
0.11022	1.06058	0.257076	0.873136	0.17625	1.25639	0.234101
0.112224	1.06291	0.257529	0.878752	0.177775	1.26096	0.238218
0.114228	1.06493	0.257813	0.884578	0.179376	1.26501	0.242358
0.116232	1.0666	0.257946	0.890529	0.181099	1.26858	0.246416
0.118236	1.0679	0.2579	0.89656	0.182877	1.27168	0.25031
0.12024	1.06893	0.257768	0.902632	0.184657	1.27428	0.254019
0.122244	1.06968	0.257628	0.908704	0.186419	1.27642	0.257423
0.124248	1.07022	0.257416	0.914746	0.188066	1.27811	0.260469
0.126253	1.07057	0.257136	0.920538	0.189512	1.27934	0.263152
0.128257	1.07078	0.256757	0.926006	0.19067	1.28018	0.265482
0.130261	1.07089	0.256285	0.931083	0.191475	1.28068	0.26753
0.132265	1.07079	0.255681	0.93571	0.191877	1.28085	0.269284
0.134269	1.07041	0.254865	0.939918	0.191866	1.28076	0.27079
0.136273	1.06978	0.253789	0.943825	0.191414	1.28044	0.271973
0.138277	1.06888	0.2525	0.947443	0.190564	1.27989	0.272692
0.140281	1.06774	0.250983	0.950756	0.189346	1.27911	0.272939
0.142285	1.06636	0.249207	0.953743	0.187857	1.27819	0.272804
0.144289	1.0648	0.247211	0.956415	0.186202	1.27702	0.27235
0.146293	1.06313	0.245149	0.95883	0.184507	1.27552	0.271659
0.148297	1.06138	0.243072	0.961159	0.182799	1.27371	0.270782
0.150301	1.05952	0.240979	0.963464	0.181211	1.27165	0.269685
0.152305	1.05756	0.23888	0.96576	0.179774	1.26932	0.268398
0.154309	1.05555	0.236772	0.968058	0.178497	1.26675	0.267016
0.156313	1.05341	0.234756	0.970344	0.177411	1.26389	0.265513
0.158317	1.05115	0.232891	0.972612	0.176556	1.2608	0.263951
0.160321	1.04883	0.231242	0.97481	0.175975	1.25745	0.2624
0.162325	1.04651	0.229845	0.976859	0.175669	1.25381	0.260973
0.164329	1.04426	0.228563	0.978843	0.175632	1.24993	0.259817
0.166333	1.04207	0.227297	0.980818	0.175861	1.24594	0.258932
0.168337	1.03987	0.226003	0.982793	0.176388	1.24193	0.2582
0.170341	1.03757	0.224618	0.984761	0.177238	1.23791	0.257629
0.172345	1.03505	0.22314	0.986745	0.1783	1.23387	0.257231
0.174349	1.03231	0.221642	0.98861	0.179343	1.22969	0.257002
0.176353	1.02932	0.220182	0.990294	0.180323	1.22525	0.256938
0.178357	1.02609	0.218843	0.991816	0.181299	1.2206	0.256957
0.180361	1.02252	0.217517	0.993196	0.182366	1.21573	0.256973
0.182365	1.01857	0.216034	0.994416	0.183632	1.21067	0.256986
0.184369	1.01437	0.214399	0.995474	0.185185	1.20538	0.256997
0.186373	1.00998	0.212579	0.996418	0.187113	1.19983	0.257007
0.188377	1.00542	0.210532	0.997137	0.189213	1.19408	0.257039
0.190381	1.00076	0.20829	0.997609	0.191357	1.18819	0.257114
0.192385	0.995974	0.205884	0.997867	0.193529	1.18217	0.25716
0.194389	0.991172	0.203382	0.997904	0.195718	1.17613	0.257234
0.196393	0.986426	0.200808	0.997753	0.19783	1.17016	0.257397
0.198397	0.981708	0.198214	0.997524	0.199811	1.16433	0.257697
0.200401	0.976979	0.195627	0.997282	0.201444	1.15864	0.258137
0.202405	0.972174	0.1931	0.996995	0.202423	1.15301	0.258715
0.204409	0.967267	0.190647	0.996684	0.202638	1.14756	0.259308
0.206413	0.962288	0.188377	0.996349	0.202025	1.1423	0.25983
0.208417	0.957308	0.186343	0.995965	0.200622	1.13722	0.260181
0.210421	0.952389	0.184588	0.995542	0.198448	1.13237	0.260335
0.212425	0.947551	0.183194	0.995048	0.195545	1.12774	0.260348
0.214429	0.942814	0.182219	0.994557	0.1922	1.12327	0.260232
0.216433	0.938155	0.181644	0.99406	0.18858	1.11893	0.259956
0.218437	0.933706	0.181467	0.993525	0.184717	1.11464	0.259474
0.220441	0.929471	0.181596	0.992944	0.1807	1.11037	0.258806
0.222445	0.925374	0.182005	0.992307	0.176626	1.10607	0.258008
0.224449	0.921425	0.182678	0.991552	0.172779	1.10173	0.257122
0.226453	0.917726	0.183708	0.990736	0.169409	1.09733	0.256126
0.228457	0.914412	0.185102	0.989924	0.166568	1.09292	0.25503
0.230461	0.911566	0.186776	0.989099	0.164248	1.0885	0.253824
0.232465	0.909175	0.188551	0.988292	0.162421	1.08397	0.252439
0.234469	0.907146	0.190261	0.987638	0.161095	1.07933	0.250852
0.236473	0.905434	0.191882	0.987134	0.160212	1.07457	0.249044
0.238477	0.904032	0.193344	0.986773	0.15972	1.06967	0.247011
0.240481	0.902956	0.194626	0.986606	0.159557	1.06467	0.24484
0.242485	0.902179	0.195757	0.986682	0.159653	1.05954	0.242581
0.244489	0.901637	0.196828	0.987026	0.159953	1.05426	0.240273
0.246493	0.901364	0.197919	0.987674	0.160469	1.04885	0.237907
0.248497	0.901426	0.199093	0.988653	0.161111	1.04337	0.235418
0.250501	0.90189	0.200362	0.989958	0.161674	1.0379	0.232748
0.252505	0.902726	0.201701	0.991641	0.162092	1.03242	0.229885
0.254509	0.903902	0.203143	0.993698	0.162312	1.02695	0.226823
0.256513	0.905349	0.204803	0.99605	0.162317	1.02152	0.223562
0.258517	0.907107	0.206753	0.998663	0.162119	1.01614	0.220118
0.260521	0.909109	0.208943	1.00152	0.161666	1.01085	0.216545
0.262525	0.911273	0.211195	1.00462	0.160784	1.00567	0.212855
0.264529	0.913544	0.213342	1.00797	0.159472	1.00061	0.209038
0.266533	0.915882	0.215302	1.01164	0.15773	0.995613	0.205112
0.268537	0.918237	0.21711	1.01565	0.155594	0.990751	0.201052
0.270541	0.920599	0.218768	1.02002	0.153122	0.986066	0.196901
0.272545	0.922917	0.220259	1.02478	0.150438	0.981654	0.192927
0.274549	0.925121	0.221577	1.02986	0.147803	0.977521	0.189232
0.276553	0.927204	0.222712	1.03518	0.145364	0.973644	0.185913
0.278557	0.929162	0.223699	1.04069	0.143194	0.969908	0.183043
0.280561	0.931012	0.224584	1.04636	0.141429	0.966348	0.180558
0.282565	0.932806	0.225263	1.05215	0.140276	0.96297	0.178408
0.284569	0.934837	0.225694	1.05803	0.13986	0.959735	0.176553
0.286573	0.937143	0.225842	1.06398	0.140306	0.956649	0.175008
0.288577	0.939707	0.225665	1.06977	0.141329	0.953697	0.173768
0.290581	0.942489	0.225137	1.07525	0.14254	0.950918	0.172912
0.292585	0.945509	0.224215	1.08043	0.143832	0.948379	0.172465
0.294589	0.948745	0.222916	1.08531	0.145147	0.946104	0.17236
0.296593	0.952091	0.221251	1.08982	0.146434	0.944075	0.172563
0.298597	0.955524	0.219259	1.09393	0.14763	0.942286	0.173075
0.300601	0.959075	0.217032	1.0977	0.148684	0.940704	0.173882
0.302605	0.962703	0.214646	1.10114	0.149524	0.939273	0.174988
0.304609	0.966383	0.212168	1.10432	0.150233	0.937936	0.176422
0.306613	0.970153	0.209725	1.10727	0.150756	0.936691	0.178118
0.308617	0.974037	0.207495	1.10989	0.151049	0.935565	0.18004
0.310621	0.977992	0.205543	1.11211	0.151059	0.934583	0.182197
0.312625	0.981981	0.203879	1.11407	0.150967	0.933777	0.184595
0.314629	0.986021	0.202544	1.1159	0.151006	0.933077	0.187239
0.316633	0.990111	0.201694	1.11755	0.151123	0.932469	0.190139
0.318637	0.994205	0.201352	1.11901	0.15134	0.931935	0.193156
0.320641	0.998199	0.201489	1.12027	0.151716	0.931457	0.196136
0.322645	1.00196	0.201948	1.12126	0.15233	0.931042	0.199029
0.324649	1.00544	0.202741	1.12198	0.153242	0.930727	0.201814
0.326653	1.00867	0.203848	1.12246	0.154466	0.930619	0.204482
0.328657	1.01169	0.20518	1.12277	0.155959	0.930696	0.207022
0.330661	1.01458	0.206669	1.12308	0.157617	0.930912	0.209428
0.332665	1.0174	0.208328	1.12344	0.159436	0.9313	0.211742
0.334669	1.0203	0.210237	1.12383	0.161397	0.931885	0.213971
0.336673	1.02329	0.212395	1.12426	0.16347	0.932692	0.216096
0.338677	1.02652	0.214764	1.12472	0.165605	0.933808	0.217947
0.340681	1.02997	0.217324	1.12522	0.167668	0.935248	0.219488
0.342685	1.03369	0.220015	1.12585	0.169585	0.937077	0.22071
0.344689	1.03777	0.222795	1.12661	0.171364	0.939283	0.221577
0.346693	1.04232	0.225778	1.12745	0.172878	0.941907	0.222112
0.348697	1.04734	0.228835	1.12833	0.174042	0.944902	0.222377
0.350701	1.05276	0.231695	1.12924	0.174771	0.948169	0.222378
0.352705	1.0586	0.234294	1.13021	0.175154	0.951652	0.222117
0.354709	1.0648	0.236585	1.13125	0.175122	0.955298	0.221623
0.356713	1.07135	0.238575	1.13235	0.174654	0.959119	0.220912
0.358717	1.0782	0.240387	1.13355	0.173776	0.963137	0.220017
0.360721	1.08529	0.242067	1.13484	0.172469	0.967343	0.21902
0.362725	1.09256	0.24363	1.13614	0.17085	0.971685	0.217994
0.364729	1.09999	0.245195	1.13743	0.169002	0.97615	0.216917
0.366733	1.10754	0.246798	1.13866	0.167037	0.980719	0.215748
0.368737	1.11517	0.248392	1.13985	0.165062	0.985444	0.214488
0.370741	1.1229	0.249942	1.14105	0.163116	0.990263	0.213264
0.372745	1.13065	0.251456	1.1423	0.161335	0.995008	0.212171
0.374749	1.13839	0.252971	1.14368	0.159901	0.999593	0.21122
0.376754	1.14609	0.254535	1.14508	0.158866	1.00394	0.210374
0.378758	1.15363	0.256213	1.14649	0.158223	1.00802	0.20961
0.380762	1.16095	0.257952	1.14785	0.157991	1.01185	0.208889
0.382766	1.16809	0.259613	1.14913	0.158215	1.01544	0.208197
0.38477	1.17509	0.26118	1.15036	0.158884	1.01878	0.207556
0.386774	1.18199	0.262614	1.15159	0.16	1.02183	0.207005
0.388778	1.18884	0.263882	1.15287	0.161538	1.02453	0.206579
0.390782	1.19573	0.26503	1.15415	0.16346	1.02695	0.206254
0.392786	1.20269	0.266147	1.15537	0.165711	1.02905	0.206021
0.39479	1.20965	0.267238	1.15655	0.168201	1.03092	0.205875
0.396794	1.2165	0.268396	1.15778	0.170817	1.0326	0.205828
0.398798	1.22313	0.26965	1.15904	0.173358	1.03409	0.205887
0.400802	1.22946	0.27104	1.16037	0.175642	1.03539	0.206056
0.402806	1.23553	0.272512	1.16178	0.177589	1.03648	0.206344
0.40481	1.24143	0.27389	1.16325	0.17917	1.03746	0.206744
0.406814	1.24723	0.275172	1.16482	0.180325	1.03838	0.207271
0.408818	1.25298	0.27636	1.16638	0.180994	1.03922	0.207961
0.410822	1.25871	0.277484	1.16792	0.181121	1.03993	0.208884
0.412826	1.26444	0.278545	1.16943	0.180767	1.04044	0.20999
0.41483	1.27015	0.279562	1.17097	0.180005	1.04082	0.211176
0.416834	1.27589	0.280665	1.17253	0.178876	1.04106	0.212388
0.418838	1.28167	0.281949	1.1741	0.177435	1.04106	0.213569
0.420842	1.28735	0.283153	1.17558	0.175706	1.04079	0.214669
0.422846	1.29272	0.283889	1.17694	0.173697	1.04035	0.21562
0.42485	1.29784	0.284103	1.17821	0.171508	1.03971	0.216412
0.426854	1.30267	0.283754	1.1794	0.169218	1.03889	0.217018
0.428858	1.30717	0.282822	1.18052	0.166875	1.03795	0.217397
0.430862	1.31128	0.281339	1.18158	0.164579	1.03693	0.217623
0.432866	1.31499	0.279384	1.18262	0.162491	1.03577	0.217761
0.43487	1.31826	0.276977	1.18378	0.160882	1.03447	0.217722
0.436874	1.32106	0.274147	1.18514	0.159849	1.03309	0.217408
0.438878	1.32338	0.27093	1.18668	0.159504	1.03161	0.216791
0.440882	1.32512	0.26732	1.1884	0.159766	1.02999	0.215855
0.442886	1.32611	0.263306	1.19032	0.160458	1.0282	0.214636
0.44489	1.32637	0.259036	1.19241	0.161458	1.02636	0.213197
0.446894	1.32617	0.254912	1.19464	0.162655	1.02457	0.211574
0.448898	1.32562	0.251015	1.19698	0.164029	1.02286	0.209766
0.450902	1.32476	0.247351	1.19933	0.165547	1.02126	0.207861
0.452906	1.32364	0.243939	1.20154	0.167085	1.0198	0.205912
0.45491	1.32222	0.240761	1.20364	0.168648	1.01846	0.203986
0.456914	1.32058	0.237904	1.20567	0.170242	1.01731	0.202133
0.458918	1.31879	0.235579	1.20766	0.171836	1.01639	0.200486
0.460922	1.31693	0.233806	1.20968	0.173362	1.01576	0.199139
0.462926	1.31509	0.232493	1.21172	0.174733	1.01533	0.198243
0.46493	1.31336	0.231496	1.21366	0.175905	1.01506	0.197912
0.466934	1.31177	0.230745	1.2154	0.17683	1.01494	0.198242
0.468938	1.31034	0.230181	1.21693	0.177523	1.01502	0.199251
0.470942	1.30912	0.229878	1.21818	0.178033	1.01532	0.20077
0.472946	1.30811	0.229834	1.21916	0.178396	1.01592	0.202722
0.47495	1.30734	0.230023	1.21996	0.178624	1.01675	0.205118
0.476954	1.30679	0.23046	1.22065	0.178741	1.01778	0.207918
0.478958	1.30648	0.231189	1.22122	0.178723	1.01905	0.211084
0.480962	1.30644	0.232207	1.22179	0.178725	1.02051	0.214537
0.482966	1.30664	0.233453	1.22237	0.178797	1.02203	0.21817
0.48497	1.30698	0.234776	1.22289	0.178995	1.02354	0.221838
0.486974	1.30746	0.236206	1.22334	0.179359	1.02507	0.225355
0.488978	1.30813	0.237814	1.22378	0.17987	1.02651	0.228621
0.490982	1.309	0.239603	1.22433	0.180523	1.02782	0.23157
0.492986	1.31002	0.241559	1.22507	0.181346	1.02901	0.234182
0.49499	1.31084	0.243559	1.22604	0.182318	1.03005	0.236316
0.496994	1.3112	0.24534	1.22714	0.183359	1.03101	0.237906
0.498998	1.31108	0.246855	1.22833	0.184442	1.03192	0.238973
0.501002	1.31046	0.248064	1.22959	0.185545	1.03275	0.239573
0.503006	1.30922	0.248784	1.23089	0.186579	1.03333	0.239846
0.50501	1.30735	0.24897	1.23222	0.187501	1.03365	0.239836
0.507014	1.30485	0.248627	1.23356	0.188294	1.03373	0.239627
0.509018	1.30177	0.247803	1.23494	0.188971	1.03377	0.239467
0.511022	1.29824	0.246512	1.23629	0.189573	1.0338	0.239446
0.513026	1.29431	0.244831	1.23753	0.190058	1.0338	0.23957
0.51503	1.29006	0.242837	1.23867	0.190398	1.03378	0.239871
0.517034	1.2855	0.240552	1.23968	0.190607	1.03376	0.24038
0.519038	1.28068	0.237962	1.24058	0.190662	1.03368	0.241154
0.521042	1.27567	0.235155	1.24138	0.190538	1.03355	0.242151
0.523046	1.27049	0.232202	1.24204	0.19024	1.03333	0.243322
0.52505	1.26522	0.229278	1.24256	0.18974	1.03303	0.244666
0.527054	1.26007	0.226439	1.24292	0.189166	1.03261	0.246158
0.529058	1.25505	0.223593	1.24311	0.188593	1.03205	0.247728
0.531062	1.25013	0.220735	1.24302	0.188013	1.03132	0.249277
0.533066	1.24529	0.217879	1.24268	0.187436	1.03046	0.250766
0.53507	1.24052	0.214953	1.24218	0.18679	1.0294	0.252173
0.537074	1.23588	0.211984	1.24156	0.186055	1.02804	0.253484
0.539078	1.23138	0.209066	1.2408	0.18528	1.02637	0.254649
0.541082	1.22709	0.206271	1.23976	0.184459	1.02442	0.255555
0.543086	1.22292	0.203617	1.2384	0.183489	1.02213	0.256097
0.54509	1.21881	0.201076	1.23677	0.182408	1.01957	0.256262
0.547094	1.21484	0.19864	1.235	0.181259	1.01675	0.25601
0.549098	1.21103	0.19625	1.23314	0.179979	1.01371	0.255299
0.551102	1.20733	0.193957	1.23122	0.178526	1.0105	0.254088
0.553106	1.20378	0.192001	1.22934	0.17691	1.00721	0.252491
0.55511	1.2004	0.190408	1.22751	0.175098	1.00387	0.250557
0.557114	1.19725	0.189184	1.22576	0.173107	1.0005	0.248294
0.559118	1.19432	0.188238	1.22413	0.170962	0.996991	0.245657
0.561122	1.19151	0.187464	1.22259	0.168694	0.993353	0.242606
0.563126	1.18883	0.186901	1.22119	0.166334	0.98961	0.239105
0.56513	1.18618	0.18666	1.22003	0.163861	0.985833	0.235206
0.567134	1.18351	0.186671	1.21912	0.16123	0.982043	0.230991
0.569138	1.18078	0.186953	1.21838	0.158523	0.978221	0.22653
0.571142	1.17786	0.187379	1.2178	0.15584	0.974406	0.22193
0.573146	1.17474	0.187839	1.21742	0.153297	0.970544	0.217195
0.57515	1.17153	0.188361	1.21721	0.151061	0.966662	0.212315
0.577154	1.1682	0.18888	1.21712	0.149267	0.962838	0.207373
0.579158	1.16476	0.189337	1.21714	0.147995	0.959017	0.202439
0.581162	1.1612	0.189739	1.21718	0.147186	0.955128	0.197558
0.583166	1.15751	0.190233	1.21718	0.146775	0.951157	0.192744
0.58517	1.15357	0.190911	1.21703	0.146668	0.947149	0.188029
0.587174	1.14942	0.191703	1.21672	0.146806	0.943256	0.183479
0.589178	1.14519	0.192556	1.21626	0.147186	0.939538	0.179119
0.591182	1.14092	0.193463	1.21558	0.147821	0.936053	0.175033
0.593186	1.13663	0.194402	1.21456	0.148678	0.932831	0.171329
0.59519	1.13238	0.195325	1.21318	0.149682	0.9299	0.167989
0.597194	1.12825	0.19608	1.21145	0.150831	0.927229	0.165024
0.599198	1.12426	0.196671	1.20934	0.152109	0.924752	0.162374
0.601202	1.12045	0.19707	1.20681	0.153503	0.922597	0.160072
0.603206	1.11688	0.19729	1.20389	0.154994	0.920798	0.15811
0.60521	1.11359	0.197398	1.20069	0.15651	0.919308	0.156479
0.607214	1.11053	0.197398	1.19726	0.158031	0.918108	0.15525
0.609218	1.10754	0.197269	1.19371	0.159549	0.917194	0.154455
0.611222	1.10458	0.197074	1.19006	0.161072	0.916535	0.154135
0.613226	1.10162	0.196924	1.18636	0.16253	0.916133	0.154343
0.61523	1.09859	0.19683	1.18262	0.163888	0.91598	0.155067
0.617234	1.09556	0.196884	1.17894	0.165093	0.916091	0.156219
0.619238	1.09253	0.197072	1.17545	0.166038	0.916511	0.157743
0.621242	1.08946	0.197417	1.17225	0.166542	0.91728	0.159579
0.623246	1.0863	0.197886	1.16938	0.166578	0.918318	0.161676
0.625251	1.08306	0.198393	1.16687	0.166143	0.919501	0.164004
0.627255	1.07969	0.198754	1.16472	0.165347	0.920792	0.166589
0.629259	1.07614	0.198787	1.16283	0.164305	0.922104	0.169426
0.631263	1.07239	0.198442	1.16098	0.163083	0.923439	0.172486
0.633267	1.06842	0.19776	1.15918	0.161736	0.924796	0.175671
0.635271	1.0642	0.196772	1.15746	0.160374	0.926086	0.178974
0.637275	1.05974	0.195506	1.15582	0.159108	0.927263	0.182369
0.639279	1.05507	0.194082	1.15426	0.158038	0.928297	0.185884
0.641283	1.05025	0.19258	1.15265	0.157023	0.929094	0.189492
0.643287	1.04527	0.190992	1.15094	0.15581	0.929613	0.193152
0.645291	1.0401	0.189326	1.14914	0.154386	0.929921	0.196849
0.647295	1.03466	0.187578	1.14723	0.152733	0.930071	0.200512
0.649299	1.02895	0.185762	1.14518	0.150807	0.930094	0.204156
0.651303	1.02304	0.18386	1.14298	0.148631	0.92998	0.207813
0.653307	1.01702	0.182035	1.1407	0.146374	0.929757	0.211475
0.655311	1.01088	0.180416	1.13847	0.144137	0.929429	0.21506
0.657315	1.0046	0.178989	1.13624	0.142037	0.929015	0.218526
0.659319	0.99823	0.177811	1.13395	0.140093	0.928526	0.221863
0.661323	0.99189	0.176877	1.1316	0.138272	0.928003	0.225016
0.663327	0.985647	0.176181	1.12928	0.136736	0.927418	0.227917
0.665331	0.979497	0.175729	1.12707	0.135611	0.926774	0.230553
0.667335	0.973408	0.17553	1.12492	0.134924	0.926168	0.232873
0.669339	0.967383	0.175582	1.12282	0.134683	0.925626	0.234843
0.671343	0.961522	0.175831	1.12077	0.134863	0.925182	0.236498
0.673347	0.955893	0.176139	1.1188	0.13541	0.92485	0.23785
0.675351	0.950571	0.176319	1.11697	0.136355	0.924625	0.238955
0.677355	0.945575	0.1763	1.1153	0.137704	0.924437	0.239894
0.679359	0.940896	0.176081	1.11358	0.139445	0.924301	0.240779
0.681363	0.936582	0.175689	1.11172	0.141549	0.92428	0.241669
0.683367	0.932699	0.175157	1.10968	0.143982	0.924422	0.242541
0.685371	0.929284	0.174583	1.10741	0.146556	0.924729	0.243388
0.687375	0.92637	0.174132	1.10484	0.149223	0.925237	0.244205
0.689379	0.923919	0.173883	1.10197	0.151965	0.925936	0.244996
0.691383	0.921905	0.17387	1.09875	0.154693	0.926778	0.245796
0.693387	0.920297	0.174136	1.0952	0.157344	0.927778	0.246683
0.695391	0.919046	0.174722	1.09133	0.159773	0.928928	0.247651
0.697395	0.918158	0.175728	1.08711	0.16179	0.9302	0.248698
0.699399	0.917681	0.177322	1.08257	0.163339	0.931559	0.249764
0.701403	0.917634	0.179564	1.07773	0.164434	0.93297	0.250796
0.703407	0.918026	0.182417	1.07272	0.165099	0.934458	0.251764
0.705411	0.918853	0.185808	1.06777	0.165303	0.936074	0.252683
0.707415	0.919928	0.189501	1.06301	0.165111	0.937822	0.253558
0.709419	0.920967	0.193133	1.05853	0.164467	0.939731	0.254405
0.711423	0.921893	0.196593	1.05438	0.163287	0.941849	0.25523
0.713427	0.922691	0.199844	1.05064	0.161585	0.94414	0.256091
0.715431	0.923378	0.202834	1.04745	0.159414	0.946585	0.256905
0.717435	0.923959	0.205536	1.04479	0.15684	0.949132	0.257657
0.719439	0.924453	0.207802	1.04262	0.1539	0.951769	0.258374
0.721443	0.925059	0.209606	1.04097	0.150713	0.95451	0.259075
0.723447	0.925828	0.211017	1.03994	0.147545	0.957314	0.259797
0.725451	0.926708	0.212188	1.03944	0.144581	0.960153	0.260522
0.727455	0.927658	0.213215	1.03941	0.141904	0.96302	0.261211
0.729459	0.928509	0.213945	1.03964	0.139582	0.965914	0.261895
0.731463	0.929263	0.21441	1.04002	0.137696	0.968844	0.262603
0.733467	0.93007	0.214844	1.04055	0.136282	0.971818	0.263356
0.735471	0.930967	0.215406	1.04121	0.135381	0.974808	0.264169
0.737475	0.932027	0.21623	1.04189	0.135018	0.977851	0.265032
0.739479	0.933272	0.217369	1.04249	0.135109	0.980936	0.26592
0.741483	0.934638	0.218843	1.04296	0.135588	0.984038	0.266813
0.743487	0.936039	0.220553	1.0432	0.13635	0.987124	0.267586
0.745491	0.937547	0.222281	1.04322	0.137318	0.990208	0.268181
0.747495	0.939269	0.223936	1.043	0.138429	0.993313	0.268606
0.749499	0.941261	0.22537	1.04252	0.139675	0.996464	0.26895
0.751503	0.943516	0.226558	1.04186	0.141049	0.999686	0.269199
0.753507	0.945962	0.227489	1.04113	0.142505	1.00305	0.269372
0.755511	0.948487	0.228125	1.04034	0.144005	1.00654	0.269351
0.757515	0.95103	0.228438	1.03946	0.145496	1.01012	0.269032
0.759519	0.953552	0.228534	1.03849	0.146996	1.01381	0.268388
0.761523	0.956118	0.228497	1.03748	0.148557	1.01759	0.267433
0.763527	0.958692	0.228245	1.03644	0.150187	1.02143	0.266181
0.765531	0.961154	0.227522	1.03548	0.151817	1.02534	0.264675
0.767535	0.963338	0.226256	1.03468	0.153486	1.02931	0.262919
0.769539	0.965264	0.224474	1.03408	0.155269	1.03335	0.26095
0.771543	0.966919	0.222239	1.03379	0.157157	1.03743	0.258819
0.773547	0.968214	0.219681	1.03379	0.159115	1.04158	0.256581
0.775551	0.969178	0.217116	1.03402	0.161154	1.04572	0.254272
0.777555	0.969893	0.214744	1.03439	0.163317	1.04983	0.251953
0.779559	0.970447	0.2127	1.03482	0.165656	1.05387	0.249657
0.781563	0.97099	0.211236	1.03519	0.168123	1.05782	0.24748
0.783567	0.971602	0.210412	1.03548	0.170599	1.06162	0.245479
0.785571	0.972304	0.210231	1.03573	0.172967	1.06536	0.243611
0.787575	0.973099	0.210742	1.03595	0.175152	1.06909	0.241837
0.789579	0.973931	0.211942	1.03602	0.177077	1.07277	0.240209
0.791583	0.974807	0.213805	1.03587	0.178655	1.07636	0.238694
0.793587	0.975722	0.216354	1.03545	0.17969	1.0799	0.237389
0.795591	0.976723	0.219607	1.03476	0.180117	1.08343	0.236323
0.797595	0.977935	0.223655	1.03379	0.179971	1.08692	0.235464
0.799599	0.979403	0.228604	1.03249	0.179295	1.09031	0.234844
0.801603	0.981385	0.234585	1.03078	0.178144	1.09363	0.234517
0.803607	0.983891	0.241351	1.02882	0.176629	1.0969	0.234443
0.805611	0.98688	0.248677	1.02669	0.174859	1.10015	0.234621
0.807615	0.990205	0.256386	1.02443	0.173055	1.10345	0.235088
0.809619	0.993744	0.264356	1.02207	0.171358	1.10681	0.235881
0.811623	0.997438	0.272512	1.01956	0.16987	1.11027	0.236996
0.813627	1.00132	0.2808	1.01699	0.168693	1.11378	0.238319
0.815631	1.00536	0.289227	1.01435	0.167823	1.11727	0.23983
0.817635	1.00951	0.297787	1.01169	0.167228	1.1208	0.241538
0.819639	1.01373	0.306469	1.00905	0.1669	1.12435	0.24335
0.821643	1.01788	0.315234	1.00643	0.166873	1.12786	0.24519
0.823647	1.02193	0.323885	1.0038	0.16717	1.13133	0.247034
0.825651	1.02605	0.3323	1.00124	0.167788	1.13476	0.248856
0.827655	1.03023	0.340464	0.998768	0.168703	1.13809	0.250617
0.829659	1.03445	0.348352	0.996331	0.169829	1.14127	0.252311
0.831663	1.03867	0.355775	0.993851	0.171106	1.14421	0.253911
0.833667	1.0428	0.362698	0.991339	0.172544	1.14695	0.255465
0.835671	1.04656	0.368962	0.988845	0.174092	1.1495	0.257001
0.837675	1.04988	0.374397	0.986357	0.1757	1.15185	0.258502
0.839679	1.05279	0.378948	0.983889	0.177274	1.15399	0.259977
0.841683	1.05526	0.382531	0.981478	0.178742	1.15593	0.261505
0.843687	1.05729	0.385177	0.979121	0.180074	1.15769	0.26313
0.845691	1.0589	0.387073	0.976812	0.181153	1.1593	0.264821
0.847695	1.05994	0.388253	0.974576	0.181919	1.16081	0.266657
0.849699	1.06029	0.38856	0.972426	0.18238	1.16217	0.26857
0.851703	1.05992	0.387987	0.970368	0.182505	1.16334	0.270535
0.853707	1.05883	0.386546	0.968402	0.182313	1.16417	0.272458
0.855711	1.05703	0.38427	0.96658	0.181928	1.16461	0.274303
0.857715	1.0546	0.381159	0.964879	0.181401	1.16471	0.276027
0.859719	1.05165	0.37713	0.963276	0.180723	1.16458	0.277624
0.861723	1.04817	0.372292	0.961781	0.179914	1.16421	0.279098
0.863727	1.04421	0.36686	0.960321	0.17897	1.16361	0.280433
0.865731	1.03982	0.361016	0.95888	0.178018	1.16278	0.28167
0.867735	1.03504	0.354851	0.957418	0.177193	1.16169	0.282768
0.869739	1.02983	0.348395	0.95573	0.176468	1.16036	0.283728
0.871743	1.02416	0.341729	0.953775	0.175869	1.15897	0.284634
0.873747	1.01813	0.335048	0.951544	0.175515	1.15749	0.28543
0.875752	1.01179	0.328399	0.94901	0.175514	1.15582	0.286066
0.877756	1.00514	0.321795	0.946131	0.175876	1.15393	0.286497
0.87976	0.998186	0.315248	0.942876	0.176522	1.15188	0.286768
0.881764	0.99101	0.308811	0.939246	0.177357	1.14963	0.286914
0.883768	0.983683	0.302549	0.93524	0.178329	1.14707	0.286941
0.885772	0.976283	0.296597	0.930883	0.179368	1.1441	0.286787
0.887776	0.968908	0.29102	0.926164	0.180469	1.14077	0.286469
0.88978	0.961811	0.28585	0.921163	0.18172	1.13705	0.286021
0.891784	0.955026	0.281075	0.915903	0.183088	1.13291	0.285446
0.893788	0.948469	0.276607	0.910392	0.184482	1.12831	0.284707
0.895792	0.9421	0.27239	0.904589	0.185887	1.12319	0.283695
0.897796	0.935831	0.268373	0.898576	0.187262	1.1176	0.282347
0.8998	0.929653	0.264513	0.892461	0.188499	1.11156	0.280629
0.901804	0.923578	0.260768	0.88632	0.18958	1.10517	0.27859
0.903808	0.917654	0.257068	0.880194	0.190573	1.0985	0.276359
0.905812	0.911949	0.253384	0.874037	0.191498	1.09163	0.27396
0.907816	0.906476	0.249684	0.867953	0.192356	1.08455	0.27141
0.90982	0.901216	0.245977	0.861921	0.193128	1.07724	0.268751
0.911824	0.89619	0.242232	0.855993	0.193707	1.0697	0.26585
0.913828	0.891427	0.238401	0.850203	0.193979	1.06187	0.262595
0.915832	0.886869	0.234441	0.844569	0.193924	1.05374	0.258962
0.917836	0.882374	0.230257	0.839082	0.193536	1.04534	0.255008
0.91984	0.87789	0.225834	0.833689	0.192812	1.0368	0.2508
0.921844	0.873478	0.221184	0.828369	0.191762	1.02811	0.246336
0.923848	0.869154	0.216357	0.823046	0.190441	1.01927	0.241579
0.925852	0.864855	0.211364	0.817653	0.188871	1.01031	0.236516
0.927856	0.860472	0.2063	0.812169	0.187	1.0013	0.231221
0.92986	0.855949	0.201452	0.806591	0.184853	0.992365	0.225848
0.931864	0.851307	0.196905	0.800911	0.182492	0.983492	0.220498
0.933868	0.846517	0.192727	0.795106	0.17996	0.974658	0.215205
0.935872	0.841478	0.188931	0.789151	0.177317	0.965885	0.20992
0.937876	0.836146	0.185485	0.783048	0.174604	0.957165	0.204622
0.93988	0.830578	0.182369	0.776793	0.171821	0.948545	0.199379
0.941884	0.824807	0.179636	0.770385	0.168958	0.940023	0.194201
0.943888	0.81884	0.177342	0.763751	0.165986	0.931517	0.189136
0.945892	0.81264	0.175528	0.756843	0.162875	0.922951	0.184224
0.947896	0.806209	0.174194	0.749629	0.159628	0.914253	0.179454
0.9499	0.799514	0.173227	0.74214	0.156244	0.905394	0.174797
0.951904	0.792557	0.172503	0.734405	0.152731	0.896293	0.170267
0.953908	0.785325	0.171898	0.726374	0.149095	0.886855	0.165921
0.955912	0.777754	0.171356	0.718014	0.145375	0.87703	0.161675
0.957916	0.76982	0.170844	0.709365	0.14153	0.866771	0.157472
0.95992	0.76144	0.170248	0.700471	0.137511	0.856064	0.153299
0.961924	0.75253	0.169493	0.69138	0.133275	0.844846	0.14914
0.963928	0.743115	0.168578	0.682097	0.128811	0.833025	0.144932
0.965932	0.733231	0.167538	0.672597	0.124135	0.820522	0.140709
0.967936	0.722871	0.166428	0.6628	0.11929	0.807298	0.136526
0.96994	0.711878	0.165232	0.652661	0.114372	0.793304	0.132331
0.971944	0.700166	0.163854	0.642192	0.109499	0.778534	0.128083
0.973948	0.687663	0.162346	0.631362	0.104688	0.762958	0.123772
0.975952	0.674379	0.160702	0.620183	0.0999591	0.746532	0.119379
0.977956	0.660379	0.158913	0.60866	0.0953587	0.729286	0.114901
0.97996	0.64566	0.156941	0.596826	0.0910066	0.711355	0.110381
0.981964	0.630243	0.154814	0.584713	0.0870647	0.692856	0.105898
0.983968	0.614268	0.152614	0.572259	0.0835926	0.673876	0.101522
0.985972	0.597791	0.150371	0.559403	0.0806	0.654467	0.0972788
0.987976	0.580814	0.148076	0.546171	0.0780577	0.634645	0.0931854
0.98998	0.563336	0.145727	0.532602	0.0759256	0.614408	0.089268
0.991984	0.545356	0.143337	0.518698	0.0741402	0.593757	0.0855698
0.993988	0.526876	0.14093	0.504457	0.0726518	0.572693	0.0821541
0.995992	0.507895	0.138545	0.48988	0.0714291	0.551214	0.0791065
0.997996	0.488413	0.136235	0.474968	0.0704623	0.529322	0.0765361
1	0.46843	0.13407	0.459719	0.0697657	0.507015	0.0745742
