# Supplementary material for: Hierarchical interactions between nucleolar and heterochromatin condensates are mediated by a dual-affinity protein
Source: Nat Cell Biol. 2025 Nov 24;27(12):2102–15. doi: 10.1038/s41556-025-01806-7 (PMC12717012; doi:10.1038/s41556-025-01806-7)
Supplement: Supplementary file 18 — Statistical source data. [file 41556_2025_1806_MOESM18_ESM.xlsx]

## Sheet: Fig 7d
Vehicle	ActD
0.322	0.485
0.402	0.524
0.288	0.434
0.471	0.275
0.351	0.56
0.383	0.358
0.14	0.679
0.385	0.426
0.254	0.607
0.373	0.578
	0.371
	0.4

## Sheet: Fig 7e
	Vehicle		ActD
Length	Mean	SD	Mean	SD
0	0.38516	0.0865561	0.470656	0.193687
0.00200401	0.399989	0.088552	0.490749	0.194597
0.00400802	0.414983	0.0906368	0.511367	0.195761
0.00601202	0.430143	0.0927396	0.53251	0.197154
0.00801603	0.445469	0.0948121	0.554178	0.198756
0.01002	0.460961	0.0968268	0.57637	0.200551
0.012024	0.476619	0.0987742	0.599087	0.202527
0.0140281	0.492442	0.100661	0.622329	0.20468
0.0160321	0.508432	0.10251	0.646095	0.207006
0.0180361	0.524587	0.104355	0.67033	0.209512
0.0200401	0.540907	0.106251	0.694982	0.212199
0.0220441	0.557332	0.108246	0.720005	0.215054
0.0240481	0.573828	0.11014	0.745268	0.21812
0.0260521	0.590419	0.111876	0.77064	0.221437
0.0280561	0.607032	0.11345	0.796012	0.225012
0.0300601	0.623669	0.114861	0.821239	0.228825
0.0320641	0.640325	0.116129	0.846282	0.232843
0.0340681	0.656889	0.117243	0.871122	0.237076
0.0360721	0.673397	0.118181	0.895695	0.241544
0.0380762	0.689879	0.119013	0.919949	0.246313
0.0400802	0.706251	0.119774	0.944024	0.251385
0.0420842	0.7224	0.120396	0.967948	0.256751
0.0440882	0.738218	0.120891	0.991705	0.262408
0.0460922	0.753788	0.121353	1.01523	0.268303
0.0480962	0.769303	0.121831	1.03844	0.274273
0.0501002	0.784855	0.122295	1.06135	0.28027
0.0521042	0.800424	0.12276	1.08401	0.286271
0.0541082	0.815922	0.123311	1.10645	0.292315
0.0561122	0.831241	0.123895	1.12862	0.298456
0.0581162	0.846327	0.124502	1.15055	0.30473
0.0601202	0.861025	0.125155	1.1722	0.311132
0.0621242	0.875257	0.125896	1.19342	0.317503
0.0641283	0.889012	0.12676	1.21409	0.323804
0.0661323	0.902294	0.12776	1.23416	0.330069
0.0681363	0.915018	0.128832	1.25361	0.336249
0.0701403	0.927171	0.129924	1.27252	0.342232
0.0721443	0.938722	0.130943	1.29074	0.348069
0.0741483	0.949617	0.131915	1.30824	0.353751
0.0761523	0.959738	0.132898	1.32502	0.359264
0.0781563	0.969017	0.13392	1.34102	0.364585
0.0801603	0.977473	0.134985	1.35628	0.369704
0.0821643	0.985033	0.136007	1.37081	0.374562
0.0841683	0.99161	0.136955	1.38465	0.379088
0.0861723	0.997228	0.137855	1.39785	0.383243
0.0881764	1.00194	0.138672	1.41044	0.387056
0.0901804	1.00587	0.139413	1.42246	0.390546
0.0921844	1.00902	0.140062	1.4339	0.393747
0.0941884	1.01138	0.140555	1.44462	0.39663
0.0961924	1.01305	0.140977	1.45454	0.398958
0.0981964	1.01412	0.141367	1.46363	0.40064
0.1002	1.01458	0.141782	1.47197	0.401706
0.102204	1.01447	0.142216	1.47965	0.402198
0.104208	1.01385	0.142667	1.48671	0.402131
0.106212	1.0128	0.143161	1.49315	0.401512
0.108216	1.01137	0.14379	1.49891	0.400376
0.11022	1.00982	0.144677	1.50398	0.398749
0.112224	1.00838	0.145824	1.50838	0.396674
0.114228	1.00707	0.147193	1.51212	0.394316
0.116232	1.00591	0.148773	1.51518	0.391777
0.118236	1.00497	0.150569	1.51757	0.38905
0.12024	1.00425	0.152583	1.51926	0.386158
0.122244	1.00381	0.154801	1.52021	0.38315
0.124248	1.00368	0.157129	1.5204	0.380034
0.126253	1.00381	0.159428	1.51977	0.376839
0.128257	1.00418	0.16166	1.51834	0.373614
0.130261	1.00472	0.163826	1.51604	0.370473
0.132265	1.00547	0.165863	1.51286	0.367456
0.134269	1.00645	0.167731	1.50893	0.364617
0.136273	1.00762	0.169421	1.5044	0.362179
0.138277	1.00889	0.170907	1.49936	0.360289
0.140281	1.01017	0.17212	1.49386	0.359042
0.142285	1.01151	0.173219	1.48792	0.358529
0.144289	1.01282	0.174226	1.48146	0.358822
0.146293	1.01408	0.175092	1.47435	0.359888
0.148297	1.01524	0.175818	1.46664	0.361705
0.150301	1.01629	0.176397	1.45834	0.364274
0.152305	1.01717	0.176815	1.44973	0.367753
0.154309	1.01781	0.177006	1.44091	0.372222
0.156313	1.01815	0.176958	1.43188	0.377555
0.158317	1.01822	0.176714	1.4227	0.383614
0.160321	1.0179	0.176361	1.41351	0.390353
0.162325	1.01701	0.175998	1.40438	0.397671
0.164329	1.0156	0.175615	1.39534	0.405499
0.166333	1.01369	0.175215	1.38639	0.413573
0.168337	1.01133	0.174819	1.37743	0.421374
0.170341	1.00865	0.174474	1.36842	0.428764
0.172345	1.00578	0.174263	1.35942	0.435637
0.174349	1.00283	0.174258	1.35053	0.441911
0.176353	0.999764	0.174501	1.34173	0.447587
0.178357	0.996551	0.174996	1.33318	0.452905
0.180361	0.993199	0.175691	1.32492	0.457913
0.182365	0.989718	0.176575	1.31691	0.462581
0.184369	0.986177	0.177647	1.30913	0.466852
0.186373	0.982595	0.178675	1.30161	0.470707
0.188377	0.978969	0.17959	1.2944	0.474157
0.190381	0.975388	0.180335	1.28745	0.477093
0.192385	0.971903	0.180881	1.28071	0.479467
0.194389	0.968562	0.181183	1.27414	0.481194
0.196393	0.965407	0.181219	1.2677	0.482252
0.198397	0.962515	0.181054	1.26142	0.482657
0.200401	0.959938	0.180759	1.2553	0.482441
0.202405	0.957681	0.180364	1.24931	0.481612
0.204409	0.955787	0.179842	1.24329	0.480206
0.206413	0.95431	0.179196	1.2372	0.478229
0.208417	0.953318	0.178435	1.23094	0.475661
0.210421	0.952824	0.177598	1.22434	0.472164
0.212425	0.952783	0.176705	1.21735	0.467744
0.214429	0.953164	0.17577	1.20997	0.462414
0.216433	0.953793	0.174749	1.20219	0.456211
0.218437	0.954519	0.173668	1.19405	0.449264
0.220441	0.955351	0.172535	1.18554	0.441722
0.222445	0.956297	0.171354	1.17668	0.433677
0.224449	0.957317	0.170178	1.16741	0.425146
0.226453	0.958335	0.169105	1.15776	0.416132
0.228457	0.959357	0.168158	1.14771	0.406647
0.230461	0.96042	0.167357	1.13731	0.39679
0.232465	0.96149	0.166763	1.12673	0.386838
0.234469	0.962543	0.166392	1.116	0.376834
0.236473	0.963476	0.166222	1.10514	0.366803
0.238477	0.96422	0.166253	1.09418	0.356745
0.240481	0.964791	0.166492	1.08315	0.346753
0.242485	0.965161	0.166855	1.07221	0.337189
0.244489	0.965314	0.167232	1.06139	0.328085
0.246493	0.965299	0.16754	1.05073	0.319464
0.248497	0.965158	0.167767	1.04032	0.311357
0.250501	0.964931	0.167924	1.03018	0.303781
0.252505	0.964587	0.167967	1.02032	0.296634
0.254509	0.964136	0.167937	1.01078	0.289854
0.256513	0.963674	0.167995	1.00166	0.283384
0.258517	0.963225	0.168135	0.992987	0.277231
0.260521	0.962785	0.168268	0.984794	0.271423
0.262525	0.962251	0.168275	0.976987	0.26573
0.264529	0.961649	0.168113	0.969463	0.259841
0.266533	0.961027	0.167765	0.962203	0.253767
0.268537	0.960415	0.167275	0.955121	0.247572
0.270541	0.959803	0.16662	0.94815	0.241297
0.272545	0.959188	0.165773	0.941282	0.234931
0.274549	0.958613	0.164814	0.934514	0.228446
0.276553	0.958099	0.163804	0.92785	0.22185
0.278557	0.957643	0.162768	0.921327	0.215138
0.280561	0.95725	0.161726	0.914888	0.208343
0.282565	0.957	0.16073	0.908353	0.201586
0.284569	0.956941	0.159783	0.901755	0.195034
0.286573	0.957114	0.158886	0.895155	0.188701
0.288577	0.95756	0.158059	0.888621	0.182546
0.290581	0.958262	0.157232	0.882188	0.176563
0.292585	0.959163	0.156336	0.875852	0.170756
0.294589	0.960207	0.15531	0.869709	0.16544
0.296593	0.961356	0.154109	0.8639	0.160829
0.298597	0.962635	0.152692	0.858402	0.156884
0.300601	0.964123	0.151053	0.85322	0.15354
0.302605	0.965836	0.149169	0.848314	0.150754
0.304609	0.967797	0.147024	0.84359	0.148392
0.306613	0.970108	0.14465	0.838979	0.146281
0.308617	0.972756	0.142051	0.834593	0.144455
0.310621	0.975768	0.139294	0.830485	0.142907
0.312625	0.979189	0.136337	0.826684	0.141697
0.314629	0.983034	0.133149	0.82324	0.14095
0.316633	0.987259	0.129785	0.820169	0.140778
0.318637	0.991779	0.126303	0.817489	0.14124
0.320641	0.996605	0.122715	0.815277	0.142184
0.322645	1.00176	0.119032	0.813463	0.143518
0.324649	1.00722	0.115382	0.811969	0.14531
0.326653	1.01293	0.111878	0.810819	0.147542
0.328657	1.01883	0.108591	0.810028	0.150225
0.330661	1.0249	0.105542	0.809584	0.153336
0.332665	1.03112	0.102779	0.809469	0.156749
0.334669	1.03752	0.100388	0.809608	0.16023
0.336673	1.04411	0.0984574	0.810014	0.163692
0.338677	1.05093	0.0971629	0.810646	0.16695
0.340681	1.05799	0.0965626	0.811487	0.169913
0.342685	1.06526	0.0967188	0.812471	0.172488
0.344689	1.07268	0.0976328	0.813533	0.174598
0.346693	1.08026	0.0993107	0.814685	0.176229
0.348697	1.08792	0.101719	0.815885	0.177454
0.350701	1.09558	0.104766	0.817113	0.178305
0.352705	1.10322	0.108435	0.818447	0.178833
0.354709	1.11083	0.11276	0.819924	0.179071
0.356713	1.11835	0.117798	0.821541	0.179025
0.358717	1.12576	0.123538	0.823146	0.178808
0.360721	1.13287	0.129402	0.824698	0.178643
0.362725	1.13954	0.135008	0.826203	0.178543
0.364729	1.14567	0.140122	0.827662	0.178511
0.366733	1.15125	0.1447	0.829116	0.178576
0.368737	1.15631	0.148699	0.830538	0.17871
0.370741	1.16091	0.152049	0.83199	0.178795
0.372745	1.16496	0.154764	0.833431	0.178846
0.374749	1.16845	0.156844	0.834865	0.17887
0.376754	1.17148	0.158321	0.836268	0.178829
0.378758	1.17407	0.159222	0.83759	0.178678
0.380762	1.17625	0.159533	0.838802	0.178428
0.382766	1.17814	0.159118	0.839892	0.178088
0.38477	1.1799	0.157823	0.840888	0.177691
0.386774	1.18159	0.155703	0.84178	0.177229
0.388778	1.18334	0.152983	0.842586	0.176723
0.390782	1.18516	0.149729	0.843268	0.17628
0.392786	1.187	0.14599	0.843774	0.175901
0.39479	1.18889	0.141838	0.844034	0.175538
0.396794	1.19087	0.137355	0.844039	0.175178
0.398798	1.19282	0.132798	0.843877	0.174744
0.400802	1.19495	0.128537	0.84355	0.174285
0.402806	1.19747	0.124819	0.843013	0.173864
0.40481	1.20039	0.121722	0.842298	0.17342
0.406814	1.20363	0.119347	0.841406	0.172892
0.408818	1.20711	0.11783	0.84031	0.172247
0.410822	1.21079	0.117276	0.839005	0.17142
0.412826	1.21462	0.117784	0.837571	0.170317
0.41483	1.21864	0.119515	0.836058	0.168966
0.416834	1.22289	0.122487	0.834543	0.167417
0.418838	1.22741	0.126601	0.83306	0.165624
0.420842	1.2322	0.131725	0.831589	0.163622
0.422846	1.23694	0.13742	0.830146	0.161461
0.42485	1.2415	0.143408	0.828752	0.159178
0.426854	1.24572	0.149475	0.827434	0.156788
0.428858	1.24944	0.155287	0.826213	0.154312
0.430862	1.25259	0.160723	0.825111	0.151751
0.432866	1.25521	0.165721	0.824214	0.14906
0.43487	1.25733	0.170168	0.823504	0.146239
0.436874	1.25904	0.173911	0.822949	0.143272
0.438878	1.26044	0.176904	0.822583	0.140143
0.440882	1.26157	0.179212	0.822487	0.136993
0.442886	1.26244	0.180863	0.822572	0.133922
0.44489	1.26296	0.181786	0.822689	0.131035
0.446894	1.26317	0.181972	0.82282	0.128359
0.448898	1.26322	0.181679	0.822945	0.125918
0.450902	1.26312	0.181161	0.823012	0.123699
0.452906	1.26281	0.180424	0.822994	0.121677
0.45491	1.26231	0.179417	0.822924	0.119782
0.456914	1.26162	0.178117	0.82283	0.118028
0.458918	1.26073	0.176504	0.82269	0.116389
0.460922	1.25968	0.174574	0.822536	0.114851
0.462926	1.25868	0.172426	0.822409	0.11342
0.46493	1.25779	0.170064	0.822264	0.112151
0.466934	1.25706	0.167459	0.822062	0.11109
0.468938	1.25654	0.164612	0.821775	0.110301
0.470942	1.25624	0.16149	0.821397	0.109843
0.472946	1.25615	0.15814	0.820939	0.109804
0.47495	1.25628	0.154713	0.820525	0.110186
0.476954	1.25646	0.151366	0.820365	0.110787
0.478958	1.25671	0.148123	0.820482	0.111506
0.480962	1.25702	0.144931	0.820861	0.11217
0.482966	1.25736	0.141816	0.821425	0.112603
0.48497	1.25772	0.138906	0.822206	0.112772
0.486974	1.25816	0.136482	0.823225	0.112636
0.488978	1.25863	0.134755	0.824474	0.112161
0.490982	1.25924	0.133722	0.825964	0.111393
0.492986	1.26001	0.133321	0.827658	0.110392
0.49499	1.26089	0.133351	0.829477	0.109249
0.496994	1.26177	0.13359	0.831458	0.108064
0.498998	1.26265	0.133935	0.833612	0.106944
0.501002	1.2635	0.134298	0.835927	0.106063
0.503006	1.2641	0.134469	0.838328	0.105632
0.50501	1.26442	0.134316	0.840804	0.105896
0.507014	1.26446	0.133775	0.843199	0.107113
0.509018	1.26417	0.132949	0.845219	0.109261
0.511022	1.26341	0.131989	0.846874	0.112035
0.513026	1.26218	0.130886	0.848194	0.115197
0.51503	1.26064	0.129643	0.849184	0.118561
0.517034	1.25892	0.128337	0.849891	0.122039
0.519038	1.25699	0.126917	0.850392	0.125593
0.521042	1.25487	0.125428	0.850682	0.129167
0.523046	1.25263	0.123978	0.850829	0.132638
0.52505	1.25039	0.12287	0.850843	0.135779
0.527054	1.24803	0.122484	0.850664	0.13848
0.529058	1.24551	0.123048	0.85034	0.140886
0.531062	1.24287	0.124559	0.849938	0.143032
0.533066	1.24015	0.126899	0.849474	0.144902
0.53507	1.23732	0.129922	0.848943	0.146484
0.537074	1.2345	0.133413	0.8483	0.14786
0.539078	1.23171	0.137219	0.847578	0.149102
0.541082	1.22909	0.141275	0.846858	0.1503
0.543086	1.22667	0.145458	0.846155	0.151462
0.54509	1.22443	0.14964	0.845487	0.152525
0.547094	1.22233	0.153676	0.844882	0.153436
0.549098	1.22041	0.157484	0.844306	0.15418
0.551102	1.21869	0.16103	0.843724	0.154602
0.553106	1.21735	0.164238	0.843149	0.154684
0.55511	1.21643	0.167053	0.842651	0.154541
0.557114	1.21589	0.169415	0.842307	0.154265
0.559118	1.21578	0.171316	0.842117	0.153872
0.561122	1.21615	0.172796	0.841904	0.153223
0.563126	1.21687	0.173943	0.841553	0.152347
0.56513	1.21777	0.174831	0.840932	0.151471
0.567134	1.21867	0.175484	0.839981	0.150726
0.569138	1.21947	0.175958	0.838692	0.150221
0.571142	1.22007	0.176213	0.837155	0.150148
0.573146	1.22046	0.176262	0.835468	0.150599
0.57515	1.22063	0.176099	0.833618	0.151568
0.577154	1.22062	0.175773	0.831683	0.153064
0.579158	1.22025	0.175575	0.829668	0.155118
0.581162	1.2194	0.17558	0.827559	0.157615
0.583166	1.21794	0.175768	0.825407	0.160446
0.58517	1.21588	0.17619	0.823226	0.163533
0.587174	1.21326	0.17688	0.821056	0.166782
0.589178	1.21014	0.177809	0.818912	0.170135
0.591182	1.20639	0.178569	0.816813	0.173547
0.593186	1.20193	0.178989	0.814791	0.176857
0.59519	1.1968	0.179023	0.812824	0.17997
0.597194	1.19103	0.17865	0.810939	0.182803
0.599198	1.18465	0.177861	0.809151	0.185333
0.601202	1.17767	0.17673	0.807402	0.187572
0.603206	1.17019	0.175297	0.805697	0.189525
0.60521	1.16234	0.17358	0.80406	0.191205
0.607214	1.15416	0.171636	0.80249	0.192663
0.609218	1.14575	0.169562	0.801056	0.19396
0.611222	1.13718	0.167448	0.799804	0.195157
0.613226	1.12846	0.165376	0.798735	0.196317
0.61523	1.11964	0.163485	0.797791	0.197521
0.617234	1.11085	0.162002	0.796913	0.198798
0.619238	1.10219	0.160989	0.796192	0.200232
0.621242	1.09371	0.160481	0.795787	0.201727
0.623246	1.08553	0.160452	0.795743	0.203247
0.625251	1.07768	0.160872	0.796108	0.204741
0.627255	1.07015	0.161766	0.796871	0.206138
0.629259	1.06314	0.163174	0.798058	0.207394
0.631263	1.05666	0.165078	0.799697	0.208492
0.633267	1.05067	0.167381	0.80176	0.209438
0.635271	1.04513	0.169961	0.804108	0.210402
0.637275	1.03999	0.172696	0.80661	0.211493
0.639279	1.03523	0.175457	0.809203	0.212659
0.641283	1.03079	0.178112	0.811858	0.213825
0.643287	1.02665	0.18058	0.814557	0.21496
0.645291	1.02272	0.182833	0.817343	0.216028
0.647295	1.01899	0.18477	0.820301	0.217028
0.649299	1.01535	0.185897	0.823373	0.218
0.651303	1.01176	0.18601	0.826567	0.218941
0.653307	1.00814	0.185136	0.829854	0.219897
0.655311	1.00422	0.183558	0.833223	0.22091
0.657315	0.999965	0.181327	0.836635	0.221992
0.659319	0.995414	0.178422	0.840018	0.223107
0.661323	0.990559	0.174924	0.843396	0.224239
0.663327	0.985463	0.171071	0.846786	0.225375
0.665331	0.980144	0.1669	0.850153	0.226516
0.667335	0.974662	0.162476	0.853417	0.227518
0.669339	0.969028	0.157843	0.856584	0.228354
0.671343	0.96325	0.153062	0.859725	0.229005
0.673347	0.957324	0.148182	0.862885	0.229445
0.675351	0.951364	0.143331	0.866025	0.229709
0.677355	0.945499	0.138607	0.869003	0.229834
0.679359	0.939756	0.134068	0.871809	0.229912
0.681363	0.934195	0.129795	0.874557	0.230166
0.683367	0.928854	0.125751	0.877248	0.230655
0.685371	0.923754	0.121958	0.879849	0.231447
0.687375	0.918975	0.1185	0.882359	0.232552
0.689379	0.914541	0.115532	0.884813	0.233894
0.691383	0.910433	0.113099	0.887186	0.235432
0.693387	0.906696	0.11117	0.889466	0.237146
0.695391	0.903372	0.109758	0.891654	0.238988
0.697395	0.900436	0.10887	0.893728	0.240969
0.699399	0.897842	0.108576	0.895721	0.243041
0.701403	0.895556	0.1089	0.89765	0.245173
0.703407	0.893583	0.109795	0.899451	0.247308
0.705411	0.892002	0.111182	0.901116	0.249339
0.707415	0.890812	0.113028	0.902736	0.251274
0.709419	0.890037	0.115359	0.904334	0.253118
0.711423	0.889797	0.118204	0.905859	0.254793
0.713427	0.89012	0.121508	0.90732	0.25629
0.715431	0.890915	0.125184	0.908739	0.257604
0.717435	0.89201	0.128925	0.910173	0.258738
0.719439	0.893345	0.132524	0.911651	0.259708
0.721443	0.894932	0.135924	0.913094	0.26058
0.723447	0.896757	0.139063	0.91448	0.261383
0.725451	0.898817	0.141924	0.915823	0.262141
0.727455	0.901119	0.144551	0.917188	0.262867
0.729459	0.903744	0.147083	0.918599	0.263561
0.731463	0.906711	0.1497	0.920046	0.264283
0.733467	0.909916	0.152276	0.921519	0.265055
0.735471	0.913285	0.154745	0.923111	0.265847
0.737475	0.916782	0.157093	0.92491	0.266698
0.739479	0.920363	0.159361	0.926895	0.267633
0.741483	0.924038	0.16156	0.929081	0.268642
0.743487	0.927886	0.16376	0.931519	0.269718
0.745491	0.931866	0.165923	0.934289	0.270942
0.747495	0.935946	0.167997	0.937438	0.272332
0.749499	0.940019	0.169819	0.941048	0.273897
0.751503	0.944006	0.171361	0.945143	0.275586
0.753507	0.947772	0.172657	0.949726	0.27728
0.755511	0.951192	0.173651	0.954813	0.278984
0.757515	0.954224	0.174289	0.96044	0.280744
0.759519	0.956953	0.17458	0.966652	0.2826
0.761523	0.959422	0.174527	0.973417	0.284593
0.763527	0.961672	0.174271	0.980674	0.28681
0.765531	0.963758	0.173903	0.988416	0.289272
0.767535	0.965703	0.173431	0.996661	0.291996
0.769539	0.967509	0.172919	1.0054	0.295036
0.771543	0.969157	0.172372	1.01463	0.298445
0.773547	0.970616	0.171752	1.02433	0.302131
0.775551	0.971793	0.17085	1.0344	0.306002
0.777555	0.97267	0.169639	1.04479	0.310074
0.779559	0.973275	0.168259	1.05548	0.314378
0.781563	0.973645	0.166759	1.06648	0.318934
0.783567	0.973766	0.165192	1.07774	0.323846
0.785571	0.973689	0.163606	1.08907	0.329153
0.787575	0.973507	0.162223	1.10041	0.334795
0.789579	0.973298	0.161293	1.11172	0.340718
0.791583	0.973054	0.160845	1.12304	0.346881
0.793587	0.97276	0.160872	1.13437	0.353322
0.795591	0.972438	0.161251	1.1457	0.360078
0.797595	0.972175	0.162024	1.15696	0.36719
0.799599	0.971992	0.163228	1.1681	0.374585
0.801603	0.97193	0.164887	1.1788	0.381752
0.803607	0.971994	0.166959	1.18896	0.388579
0.805611	0.972183	0.169378	1.19862	0.395014
0.807615	0.972506	0.172075	1.20781	0.401031
0.809619	0.972898	0.174933	1.21651	0.406651
0.811623	0.973286	0.177805	1.22468	0.411838
0.813627	0.97366	0.18064	1.23234	0.416648
0.815631	0.974038	0.183405	1.2396	0.42117
0.817635	0.97447	0.186079	1.24646	0.425419
0.819639	0.975104	0.188583	1.25295	0.429423
0.821643	0.976024	0.190851	1.25911	0.433201
0.823647	0.977209	0.192908	1.26498	0.436716
0.825651	0.978643	0.194746	1.27056	0.439919
0.827655	0.98036	0.196406	1.27589	0.442749
0.829659	0.982419	0.197961	1.28099	0.445208
0.831663	0.98489	0.19943	1.286	0.447433
0.833667	0.987669	0.200664	1.29095	0.44944
0.835671	0.990705	0.201594	1.29587	0.451227
0.837675	0.993986	0.202229	1.30074	0.452831
0.839679	0.997507	0.202634	1.30558	0.454231
0.841683	1.00128	0.202922	1.31024	0.455343
0.843687	1.00534	0.203148	1.31464	0.456133
0.845691	1.00973	0.203358	1.3189	0.456785
0.847695	1.01427	0.203646	1.32306	0.457333
0.849699	1.01903	0.204062	1.32709	0.457759
0.851703	1.02398	0.204658	1.33093	0.458097
0.853707	1.02912	0.205448	1.33444	0.458264
0.855711	1.03445	0.206478	1.3376	0.458229
0.857715	1.03982	0.207778	1.34037	0.457979
0.859719	1.04501	0.209171	1.3428	0.457481
0.861723	1.04988	0.210452	1.34496	0.456739
0.863727	1.05436	0.211422	1.34683	0.455753
0.865731	1.05843	0.211988	1.34823	0.454589
0.867735	1.06205	0.21215	1.34896	0.453304
0.869739	1.06522	0.211902	1.34908	0.451912
0.871743	1.06793	0.211256	1.34861	0.450466
0.873747	1.0702	0.210254	1.3475	0.448988
0.875752	1.07201	0.208967	1.34581	0.447606
0.877756	1.07338	0.207538	1.34357	0.44635
0.87976	1.0743	0.206025	1.34082	0.445188
0.881764	1.07475	0.204477	1.33756	0.444112
0.883768	1.07472	0.202951	1.33379	0.443085
0.885772	1.07414	0.201448	1.3295	0.44205
0.887776	1.07308	0.200054	1.32464	0.440974
0.88978	1.07164	0.198874	1.31915	0.439801
0.891784	1.06983	0.197973	1.31313	0.438517
0.893788	1.06761	0.197424	1.30669	0.437141
0.895792	1.06498	0.197253	1.29984	0.435649
0.897796	1.0619	0.197397	1.29259	0.433996
0.8998	1.0583	0.197768	1.28492	0.432115
0.901804	1.05425	0.19839	1.27697	0.429752
0.903808	1.04983	0.199209	1.26877	0.426846
0.905812	1.04512	0.200088	1.26048	0.423474
0.907816	1.04009	0.200985	1.25212	0.419607
0.90982	1.03471	0.201861	1.24371	0.415175
0.911824	1.02899	0.202698	1.23515	0.410291
0.913828	1.023	0.203489	1.22645	0.404983
0.915832	1.01683	0.204151	1.21759	0.399223
0.917836	1.01042	0.204692	1.20857	0.393097
0.91984	1.00375	0.205115	1.19937	0.386699
0.921844	0.996846	0.20536	1.19	0.38007
0.923848	0.989745	0.205369	1.18041	0.373223
0.925852	0.982442	0.205132	1.17056	0.366231
0.927856	0.974894	0.204672	1.16043	0.359107
0.92986	0.967058	0.203937	1.14998	0.351861
0.931864	0.958915	0.202801	1.13909	0.344584
0.933868	0.950333	0.201269	1.12764	0.337356
0.935872	0.941236	0.199353	1.11557	0.330186
0.937876	0.931609	0.197034	1.10296	0.322991
0.93988	0.92155	0.194487	1.08986	0.315816
0.941884	0.911052	0.191833	1.07627	0.308658
0.943888	0.90005	0.189124	1.06223	0.301449
0.945892	0.88857	0.186368	1.04774	0.294146
0.947896	0.876613	0.183552	1.03282	0.286734
0.9499	0.86416	0.180632	1.01751	0.279252
0.951904	0.8513	0.177676	1.00181	0.271699
0.953908	0.838081	0.174713	0.985725	0.264213
0.955912	0.824537	0.171739	0.969234	0.256892
0.957916	0.810587	0.16877	0.952309	0.249763
0.95992	0.796174	0.16583	0.934997	0.242857
0.961924	0.781266	0.16303	0.91734	0.236185
0.963928	0.76595	0.160456	0.899363	0.229733
0.965932	0.750261	0.158135	0.881064	0.223507
0.967936	0.734163	0.156107	0.862405	0.217477
0.96994	0.717636	0.154401	0.843388	0.21163
0.971944	0.700713	0.153088	0.824018	0.205961
0.973948	0.683396	0.152158	0.804335	0.200497
0.975952	0.665691	0.15161	0.784454	0.195328
0.977956	0.647717	0.151479	0.7645	0.190563
0.97996	0.629656	0.151767	0.744428	0.186204
0.981964	0.611594	0.152327	0.724184	0.182242
0.983968	0.59364	0.153044	0.703803	0.178646
0.985972	0.575809	0.153825	0.683299	0.175394
0.987976	0.558102	0.154592	0.662685	0.172464
0.98998	0.540519	0.155281	0.64196	0.169824
0.991984	0.52306	0.155846	0.621125	0.167445
0.993988	0.505724	0.156254	0.60018	0.165302
0.995992	0.488512	0.156489	0.579124	0.163374
0.997996	0.471424	0.156547	0.557958	0.161644
1	0.454459	0.15644	0.536681	0.160101
