# Supplementary material for: Hierarchical interactions between nucleolar and heterochromatin condensates are mediated by a dual-affinity protein
Source: Nat Cell Biol. 2025 Nov 24;27(12):2102–15. doi: 10.1038/s41556-025-01806-7 (PMC12717012; doi:10.1038/s41556-025-01806-7)
Supplement: Supplementary file 20 — Statistical source data. [file 41556_2025_1806_MOESM20_ESM.xlsx]

## Sheet: Ext. Data Fig 7e
mCherry RNAi	Pit RNAi
0.26939	0.116959
0.28148	0.0913697
0.338537	0.199301
0.205509	0.144936
0.302592	0.0979526
0.382075	0.223951
p-value	0.00110906

## Sheet: Ext. Data Fig 7f
y RNAi	Pit RNAi
1.06399	0.453476
1.06399	0.381644
0.863783	0.307976
1.00824	0.378195

## Sheet: Ext. Data Fig 7h
	Surrounded	Clustered	Extended	Fragmented
y RNAi (n=39)	87	5	5	3
Pit RNAi (n=73)	27	26	25	22
Pit RNAi + PitWT (n=51)	73	16	8	4
Pit RNAi + PitPxExL (n=60)	30	30	20	20
Pit RNAi + PitDQVD (n=52)	62	21	10	8
