# Supplementary material for: Hierarchical interactions between nucleolar and heterochromatin condensates are mediated by a dual-affinity protein
Source: Nat Cell Biol. 2025 Nov 24;27(12):2102–15. doi: 10.1038/s41556-025-01806-7 (PMC12717012; doi:10.1038/s41556-025-01806-7)
Supplement: Supplementary file 21 — Statistical source data. [file 41556_2025_1806_MOESM21_ESM.xlsx]

## Sheet: Ext. Data Fig 9b
Vehicle	ActD
118.5	55.99
114.88	74.833
187.196	55.922
184.961	60.227
113.346	73.031
151.001	58.103
108.854	64.75
114	57.32
212.283	59.036
109.028	67.571
107.929	67.859
111.444	64.141
186.415	63.944
129.667	59.279
145.528	58.961
153.994	59.91
152.302	56.914
107.75	59.217
168.879	112.6
169.746	90.845
169.158	104.32
183.436	87.714
184.225	116.131
172.532	98.328
176.406	62.956
281.705	56.856
202.838	63.237
237.819	77.506
162.292	55.692
189.957	78.75
217.164	70.455
167.575	67.783
158.191	67.851
171.86	53.216
149.735	56.918
216.401	77.287
152.524	58.788
156.389	55.696
114.09	57.005
124.225	84.439
229.335	81.207
123.561	80.943
185.992	94.139
177.876	85.555
155.502	81.431
132.67	88.794
202.292	96.405
142.202	81.713
131.825	69.279
266.082	103.531
185.688	70.988
187.229	72.222
167.83	52.926
162.842	60.359
243.796	50.704
171.394	54.909
181.581	47.478
200.747	49.722
189.807	54.514
267.659	53.811
185.148	51.944
290.119	55.439
222.738	65.724
290.287	58.072
162.829
175.557
161.718
231.199
226.644
182.859
176.794
136.055
172.541
186.498
178.299
128.227
170.262
143.009
204.123
174.561
135.911
125
196.86
154.322
143.703
149.918
160.309
125.055
148.915
230.022
105.071
145.687
160.518
213.338
173.627
217.682

## Sheet: Ext. Data Fig 9d
Vehicle	ActD
13.32	6.496
11.193	6.243
13.141	2.836
12.193	7.594
10.707	8.626
13.512	8.562
12.435	6.101
10.65	5.045
16.586	5.143
13.997	8.401
	6.678
	11.132
	7.134

## Sheet: Ext. Data Fig 9f
Vehicle	ActD
63.0669	1.88677
86.4882	4.54196
25.9137	2.05512
27.8737	2.41906
20.4689	3.53891
57.3735	6.19313
30.0793	3.40383
44.3666	2.35845
37.7626	4.03374
57.8645	6.11414
27.0671	3.30914
72.0776
